# Supplementary material for: Androgen-Independent Prostate Cancer Is Sensitive to CDC42-PAK7 Kinase Inhibition
Source: Biomedicines. 2022 Dec 30;11(1):101. doi: 10.3390/biomedicines11010101 (PMC9855385; doi:10.3390/biomedicines11010101)
Supplement: Supplementary file 1 [file biomedicines-11-00101-s001.zip]

Archive with 3 entries (2 files):
- biomedicines-2067430-supplementary/
- biomedicines-2067430-supplementary/biomedicines-2067430-supplementary-rev-HH.pdf
- biomedicines-2067430-supplementary/Supplementary Table S1.xlsx
