# Supplementary material for: Androgen-Independent Prostate Cancer Is Sensitive to CDC42-PAK7 Kinase Inhibition
Source: Biomedicines. 2022 Dec 30;11(1):101. doi: 10.3390/biomedicines11010101 (PMC9855385; doi:10.3390/biomedicines11010101)
Supplement: Supplementary file 1 [file biomedicines-11-00101-s001.zip › biomedicines-2067430-supplementary/Supplementary Table S1.xlsx]

## Sheet: PC3_QKI_KD_DESeq2.PC3_QKI_KD.vs
id	baseMean	log2FoldChange	lfcSE	stat	pvalue	padj
PGK1	92555.4	-2.90001	0.0321695	-90.1477	0	0
NDRG1	36522.4	-2.17586	0.0393547	-55.2885	0	0
BNIP3	10674.1	-2.46853	0.0446849	-55.243	0	0
ENO2	10173.7	-2.68656	0.0521768	-51.4896	0	0
LDHA	111498	-1.89102	0.037683	-50.1824	0	0
PPFIA4	2518.15	-4.01169	0.0847912	-47.3126	0	0
FSTL1	20132.3	-1.97522	0.0428756	-46.0686	0	0
PFKFB4	6683.76	-2.52281	0.055268	-45.6469	0	0
SDC1	7434.24	-1.83897	0.0412065	-44.6282	0	0
TTL	4421.28	-2.23087	0.0503615	-44.2972	0	0
AXL	12031.2	-1.69196	0.0396097	-42.7157	0	0
HK2	10059.7	-2.0093	0.0472634	-42.5128	0	0
GJA1	2458.48	-2.73173	0.0647744	-42.1731	0	0
BNIP3L	5542.15	-2.53577	0.0614758	-41.2482	0	0
FUT11	6773.7	-1.87753	0.0456864	-41.096	0	0
AK4	10322.3	-1.98217	0.0483452	-41.0003	0	0
KPNA2	7308.52	-1.66992	0.0411183	-40.6126	0	0
MCL1	10780.9	-1.63803	0.0406414	-40.3045	0	0
ATP1A1	20907	-1.36653	0.0349936	-39.0508	0	0
ITGA5	10343.9	-1.54109	0.0395475	-38.9682	0	0
ST3GAL1	45042.2	-1.3674	0.0352062	-38.8399	0	0
RAP2A	5220.26	-2.22425	0.0573947	-38.7536	0	0
CRKL	5294.23	-1.94058	0.0521142	-37.2371	1.71168e-303	1.04449e-300
ENO1	152877	-1.27414	0.0351642	-36.234	1.77849e-287	1.05334e-284
RRM2	5532.57	-2.11237	0.0590247	-35.7879	1.70442e-280	9.80625e-278
BHLHE40	11790.2	-1.33376	0.0377133	-35.3659	5.71289e-274	3.19557e-271
VDAC1	7363.2	-1.52437	0.0437313	-34.8577	3.25648e-266	1.77232e-263
ZDHHC7	3726.67	-1.69061	0.0490531	-34.4648	2.69976e-260	1.43066e-257
LTBR	5704.24	-1.91846	0.0557626	-34.404	2.19893e-259	1.13538e-256
PGAM1	27292.3	-1.19663	0.0353212	-33.8784	1.38735e-251	6.98425e-249
SMAP2	5596.25	-1.53635	0.045703	-33.6159	9.83357e-248	4.82972e-245
HAS3	46415.1	-1.4336	0.0429395	-33.3865	2.15458e-244	1.03302e-241
DSC2	3764.29	-1.74649	0.0527001	-33.1402	7.84726e-241	3.67489e-238
PFKFB3	4094.84	-2.02588	0.0615499	-32.9144	1.36991e-237	6.26952e-235
MRPL18	1126.37	-2.97044	0.0902681	-32.9068	1.7541e-237	7.84942e-235
TPI1	35271.8	-1.41435	0.0432634	-32.6917	2.05042e-234	8.78498e-232
RASL11A	2850.16	-1.74982	0.0536782	-32.5983	4.3371e-233	1.8195e-230
PFKP	12828	-1.82142	0.0561643	-32.4302	1.03079e-230	4.23615e-228
MKI67	7021.04	-1.77865	0.055152	-32.25	3.51535e-228	1.41577e-225
TUBA1B	43944.4	-1.20475	0.0374658	-32.156	7.2707e-227	2.87078e-224
G3BP2	6900.94	-1.69164	0.0527553	-32.0658	1.32386e-225	5.12667e-223
SLC2A1	5819.31	-1.75191	0.0547915	-31.9742	2.49278e-224	9.47114e-222
PDK1	3637	-1.95717	0.0618548	-31.6414	9.96878e-220	3.64984e-217
MAP4K4	35888.8	-1.06291	0.0336691	-31.5692	9.77981e-219	3.51671e-216
SLC16A3	15820.7	-1.6862	0.0534229	-31.5632	1.18309e-218	4.17964e-216
CA12	1562.32	-2.3597	0.0751096	-31.4167	1.19598e-216	4.15233e-214
RASSF2	900.598	-3.22319	0.103801	-31.0516	1.0871e-211	3.71032e-209
BAK1	4600.57	-1.4873	0.0479493	-31.0181	3.07023e-211	1.03042e-208
SLC20A1	12847.8	-1.14621	0.0373727	-30.6699	1.43659e-206	4.74241e-204
ANKZF1	4356.18	-1.5201	0.0497437	-30.5586	4.34125e-205	1.41e-202
RIMKLA	4254.86	-1.6458	0.0539038	-30.5321	9.76856e-205	3.12237e-202
ITPR1	7938.07	-1.53499	0.0503181	-30.5057	2.19146e-204	6.89522e-202
UQCRB	8405.86	-1.59221	0.0523035	-30.4418	1.53994e-203	4.77073e-201
ILRUN	9293.59	-1.28315	0.0425308	-30.17	5.86674e-200	1.78998e-197
ZNF395	4095.67	-1.49495	0.0502566	-29.7463	1.93877e-194	5.74133e-192
SCARB2	6014.32	-1.37823	0.0465817	-29.5874	2.16752e-192	6.3257e-190
TK1	3898.93	-1.65068	0.0559698	-29.4923	3.61617e-191	1.01137e-188
H1-0	24906.9	-1.35618	0.0464378	-29.2043	1.70964e-187	4.59026e-185
DUSP7	3192.26	-1.48223	0.0509747	-29.0778	6.8477e-186	1.81437e-183
WSB2	4661.58	-1.3578	0.0469602	-28.9139	7.99505e-184	2.09086e-181
FOSL1	38986.9	-1.04552	0.0361916	-28.8886	1.66077e-183	4.28756e-181
MKRN2	2199.01	-1.71777	0.0594762	-28.8816	2.03201e-183	5.17957e-181
FADS2	29661.2	-1.07181	0.0371379	-28.8601	3.78084e-183	9.51686e-181
C2CD2	21904.5	-0.989007	0.0343921	-28.7568	7.44937e-182	1.85195e-179
APLN	1932.12	-1.88677	0.065877	-28.6408	2.08579e-180	5.12213e-178
ATP2B4	7391.44	-1.19406	0.0417069	-28.6298	2.86139e-180	6.94215e-178
TMBIM6	27212.4	-1.14891	0.0401681	-28.6025	6.25114e-180	1.49856e-177
NMD3	8154.22	-1.32739	0.0464317	-28.5881	9.44038e-180	2.23648e-177
SKI	10577.6	-1.21589	0.0426183	-28.5298	5.00593e-179	1.17214e-176
PGM1	8776.48	-1.39772	0.0492536	-28.378	3.77413e-177	8.53928e-175
IRAK1	20282.4	-1.1937	0.0420917	-28.3596	6.38023e-177	1.42754e-174
FOXM1	2817.05	-1.90637	0.067278	-28.3358	1.25404e-176	2.775e-174
CDCA4	4402.22	-1.40072	0.0498818	-28.0809	1.67845e-173	3.67379e-171
MAP1B	8278.8	-1.15647	0.0412436	-28.0399	5.30156e-173	1.14793e-170
PRC1	2078.93	-1.76973	0.0635322	-27.8556	9.22305e-171	1.955e-168
FAM162A	5406.65	-1.24539	0.0447971	-27.8007	4.25612e-170	8.92766e-168
NGRN	3796.58	-1.66678	0.0600452	-27.7588	1.36507e-169	2.83385e-167
TCF19	2799.68	-1.64637	0.0594725	-27.6828	1.12405e-168	2.30969e-166
KIF18B	2090.56	-1.71812	0.0629917	-27.2754	8.3182e-164	1.67504e-161
DNAH11	763.988	-2.87262	0.105668	-27.1854	9.6709e-163	1.90924e-160
CIT	3286.83	-1.52261	0.0562208	-27.0827	1.57348e-161	3.07624e-159
MLLT11	1269.13	-2.46288	0.0909987	-27.065	2.54564e-161	4.929e-159
HSD17B12	3898.86	-1.81145	0.0675926	-26.7996	3.27028e-158	6.21262e-156
IGFBP3	7925.28	-1.24391	0.0465309	-26.733	1.94571e-157	3.66176e-155
RBPJ	5112.28	-1.57432	0.0597191	-26.3621	3.72733e-153	6.82338e-151
RNF187	9155.79	-1.18372	0.0449809	-26.3162	1.2527e-152	2.27258e-150
HDAC2	3395.75	-1.36443	0.0519004	-26.2893	2.54062e-152	4.5679e-150
B4GALNT1	2420.11	-1.60862	0.0616096	-26.1098	2.81959e-150	5.0246e-148
MCFD2	11007.1	-1.21581	0.0466523	-26.061	1.00867e-149	1.78171e-147
CORO1C	12982	-0.903373	0.0347788	-25.9748	9.53681e-149	1.66994e-146
TIMM8B	1739.88	-1.74424	0.0676624	-25.7785	1.54448e-146	2.65822e-144
MAPK6	4351.65	-1.31614	0.0512081	-25.7017	1.11843e-145	1.89258e-143
GBE1	7987.84	-1.15923	0.0453287	-25.5738	2.98501e-144	5.00909e-142
PLXNA4	1917.64	-1.91744	0.0750992	-25.5321	8.66846e-144	1.44262e-141
HIF1A	27282.7	-1.01128	0.0397954	-25.4121	1.85543e-142	3.01313e-140
ESPL1	1693.5	-2.01431	0.0792794	-25.4078	2.06948e-142	3.33385e-140
GAPDH	175637	-1.2078	0.0476374	-25.354	8.12208e-142	1.29805e-139
DLGAP5	4544.45	-1.76168	0.0694971	-25.349	9.22873e-142	1.45187e-139
AKT3	2600.38	-1.53584	0.0607189	-25.2943	3.69265e-141	5.76426e-139
HIVEP2	5961.3	-1.08157	0.0428653	-25.2318	1.79408e-140	2.77903e-138
H3-3A	6287.63	-1.26066	0.0499872	-25.2197	2.4381e-140	3.74778e-138
ETV4	5303.28	-1.27723	0.0507766	-25.1538	1.28367e-139	1.95827e-137
ELMSAN1	6068.38	-1.27049	0.0505545	-25.131	2.27975e-139	3.45168e-137
IMPAD1	3533.59	-1.69254	0.0674368	-25.0982	5.20258e-139	7.81824e-137
RPS27A	15108.3	-0.921696	0.0369212	-24.9638	1.51071e-137	2.22052e-135
CENPF	4831.06	-1.35312	0.0548526	-24.6682	2.34501e-134	3.37296e-132
NGEF	5163.7	-1.30983	0.0535582	-24.4562	4.32088e-132	6.17089e-130
SH3D21	1744.71	-1.73324	0.0709759	-24.4201	1.04516e-131	1.47178e-129
HYOU1	15074.5	-0.856046	0.035147	-24.3562	4.98642e-131	6.97303e-129
MAPRE1	4648.96	-1.4148	0.0583035	-24.2661	4.47366e-130	6.17028e-128
ARHGAP11A	4963.98	-1.37766	0.0569059	-24.2095	1.76544e-129	2.41841e-127
RCOR1	3930.2	-1.13877	0.0471032	-24.176	3.97571e-129	5.40939e-127
TXNRD1	30962	-0.774662	0.0321343	-24.107	2.11074e-128	2.81483e-126
TMEM45A	4527.51	-1.59076	0.066003	-24.1014	2.4194e-128	3.20523e-126
KDM1B	975.415	-2.11523	0.0880385	-24.0262	1.4793e-127	1.94697e-125
RNF24	4252.79	-1.13815	0.0474132	-24.0049	2.46973e-127	3.22941e-125
IL17RC	8729.66	-1.05984	0.0441812	-23.9886	3.65725e-127	4.7209e-125
ZNF252P	3543.23	-1.32992	0.0555682	-23.9332	1.38214e-126	1.77275e-124
KIF14	1482.88	-1.8455	0.0771766	-23.9127	2.26087e-126	2.88147e-124
GPI	18582.6	-0.811602	0.0341436	-23.7703	6.78396e-125	8.53804e-123
BUB1	2432.39	-1.43128	0.0603964	-23.698	3.77941e-124	4.72707e-122
CKAP2L	1467.3	-1.90395	0.0805098	-23.6486	1.21911e-123	1.51539e-121
KIAA0040	2417.69	-1.47681	0.0625306	-23.6173	2.5594e-123	3.1426e-121
ANGPTL4	1371.62	-2.52043	0.107012	-23.5529	1.17372e-122	1.43243e-120
LIMD1	6887.21	-0.965867	0.0411584	-23.4671	8.84417e-122	1.06009e-119
PLOD2	6962.43	-1.29872	0.0554992	-23.4007	4.19989e-121	5.00433e-119
IFI27	8612.29	-3.04995	0.130508	-23.3699	8.65454e-121	1.02516e-118
TPX2	4221.51	-1.33155	0.0574168	-23.1909	5.63085e-119	6.55424e-117
SPAG5	1802.66	-1.53612	0.0664672	-23.1109	3.5953e-118	4.16084e-116
KIFC1	1827.29	-1.5611	0.067558	-23.1076	3.88344e-118	4.46862e-116
MYBL2	2713.86	-1.37243	0.0594666	-23.079	7.52068e-118	8.60477e-116
NSD2	6462.53	-0.989744	0.0429331	-23.0532	1.3669e-117	1.5551e-115
ARPC1A	8502.06	-0.90308	0.0392368	-23.0161	3.21342e-117	3.61501e-115
KCNC3	2376.55	-1.68448	0.0733664	-22.9599	1.17474e-116	1.30695e-114
LNPK	4090.18	-1.36137	0.0592988	-22.9577	1.23364e-116	1.36493e-114
SELENOT	5218.35	-1.05634	0.0460157	-22.9561	1.27944e-116	1.40788e-114
LOXL4	17752	-1.10144	0.0482177	-22.8431	1.71082e-115	1.86221e-113
GPD2	3309.66	-1.32828	0.0581624	-22.8374	1.95092e-115	2.11213e-113
VLDLR	781.593	-2.26346	0.0993422	-22.7845	6.53294e-115	7.03497e-113
VEGFB	3238.89	-1.19209	0.0523877	-22.7552	1.27377e-114	1.36436e-112
ALDOC	3981.62	-1.4762	0.0650636	-22.6886	5.81165e-114	6.15943e-112
KIF20A	1480.86	-1.63734	0.0722484	-22.6627	1.04562e-113	1.10239e-111
AAGAB	1598.57	-1.56892	0.069271	-22.6491	1.42448e-113	1.49399e-111
UBE2S	6043.48	-1.01724	0.0449567	-22.6272	2.34057e-113	2.44208e-111
PJA2	3816.38	-1.13618	0.0506631	-22.4261	2.19104e-111	2.26262e-109
CDH11	16224.6	-0.850715	0.0379402	-22.4225	2.37294e-111	2.43796e-109
ANLN	4870.73	-1.27398	0.056957	-22.3673	8.19177e-111	8.37349e-109
BTBD7	5114.56	-1.14032	0.0511785	-22.2812	5.61988e-110	5.68681e-108
TBXAS1	2598.5	-1.3076	0.0590148	-22.1572	8.89368e-109	8.9546e-107
LOC642969	5513.02	-1.1584	0.0522832	-22.1562	9.09273e-109	9.10947e-107
TMCO1	4918.38	-1.26044	0.0570762	-22.0835	4.55119e-108	4.51465e-106
ARNTL2	9994.63	-1.09625	0.0496621	-22.0741	5.60192e-108	5.5297e-106
EPHB3	1715.71	-1.49484	0.0682145	-21.9138	1.91845e-106	1.87533e-104
TMEM200C	3278.37	-1.27195	0.058156	-21.8713	4.87925e-106	4.74654e-104
LINC00261	25716.1	-0.881563	0.040614	-21.7059	1.80482e-104	1.74729e-102
KIF2C	1600.47	-1.55773	0.0718204	-21.6893	2.59105e-104	2.49646e-102
SLC35E1	7139.87	-0.938567	0.0436366	-21.5087	1.29058e-102	1.21441e-100
CDKN3	3835.58	-1.25865	0.0586017	-21.478	2.49995e-102	2.34146e-100
KNL1	1881.73	-1.68977	0.0788393	-21.4331	6.57196e-102	6.12683e-100
HJURP	1620.1	-1.56643	0.073127	-21.4206	8.58041e-102	7.96238e-100
EML6	3684.15	-1.17403	0.0548936	-21.3873	1.754e-101	1.6202e-99
NPC1	14304.7	-0.874541	0.0409149	-21.3746	2.30175e-101	2.11646e-99
CANT1	7642.21	-0.888061	0.0415901	-21.3527	3.68045e-101	3.36878e-99
TMED5	4185.12	-1.45659	0.0682909	-21.3292	6.07952e-101	5.53951e-99
MTFP1	1264.39	-1.71063	0.0803121	-21.2997	1.14178e-100	1.03103e-98
DUSP3	5688.76	-0.891958	0.041978	-21.2482	3.42514e-100	3.06543e-98
STC1	462.209	-3.11161	0.146631	-21.2207	6.14424e-100	5.47462e-98
TCN1	823.97	-2.17228	0.102468	-21.1995	9.65337e-100	8.56344e-98
USB1	1902.4	-1.35552	0.0641002	-21.1469	2.94561e-99	2.60157e-97
RP2	1696.24	-1.46174	0.0692524	-21.1074	6.79695e-99	5.95088e-97
DNTTIP1	6525.53	-1.06906	0.050669	-21.0989	8.13329e-99	7.05949e-97
PPP6R3	5745.82	-1.08979	0.0516737	-21.0899	9.85242e-99	8.51495e-97
NFIX	14745.9	-0.856407	0.0406488	-21.0684	1.54976e-98	1.33365e-96
CCND1	46540.3	-0.706987	0.0337117	-20.9715	1.19344e-97	1.01831e-95
ABHD6	1603.17	-1.51149	0.0722659	-20.9157	3.85206e-97	3.27295e-95
TMEM167A	7692.75	-1.16373	0.0556767	-20.9016	5.17709e-97	4.3803e-95
UHRF1	2915.02	-1.27167	0.0608727	-20.8907	6.50277e-97	5.47893e-95
C4orf3	3409.64	-1.2879	0.0617147	-20.8685	1.03427e-96	8.67797e-95
EPB41L1	4150.66	-1.01444	0.048661	-20.8471	1.61975e-96	1.3534e-94
ZNF185	5724.78	-0.948491	0.0454996	-20.8461	1.65248e-96	1.37504e-94
IQGAP3	2405.68	-1.5384	0.0738893	-20.8204	2.82912e-96	2.34444e-94
TROAP	976.032	-1.77701	0.0854262	-20.8017	4.17523e-96	3.44576e-94
CPEB4	4564.37	-1.24932	0.060077	-20.7953	4.77277e-96	3.92282e-94
TUBA1C	30787.4	-0.823716	0.0396659	-20.7664	8.72204e-96	7.13966e-94
UBE2O	7391.87	-1.11662	0.0538298	-20.7435	1.40313e-95	1.14392e-93
ZWINT	6644.65	-0.990021	0.0478855	-20.6748	5.84554e-95	4.72737e-93
TAGLN2	24468.9	-0.696858	0.033732	-20.6587	8.15725e-95	6.5705e-93
LOC643576	3496.46	-1.16117	0.0563623	-20.6019	2.64131e-94	2.11904e-92
MIF	17156.1	-1.26295	0.0614206	-20.5623	5.97427e-94	4.77396e-92
PTHLH	6508.64	-0.864694	0.0421266	-20.5261	1.25949e-93	1.00246e-91
VPS39	6136.59	-0.968427	0.0473574	-20.4493	6.08993e-93	4.80913e-91
CCNB1	2490.68	-1.20718	0.0591504	-20.4086	1.40126e-92	1.10223e-90
MIR210HG	1461.12	-1.95851	0.0959798	-20.4054	1.49694e-92	1.17291e-90
ARID3A	761.432	-2.03397	0.0999152	-20.357	4.02703e-92	3.14311e-90
EIF2B1	2545.39	-1.26425	0.0622308	-20.3155	9.38792e-92	7.27095e-90
ATP2A2	23108.8	-0.692215	0.0341635	-20.2619	2.7926e-91	2.15458e-89
CLIC1	17521	-0.708162	0.0349854	-20.2416	4.2111e-91	3.2366e-89
KIF4A	1927.25	-1.46229	0.0723167	-20.2207	6.43615e-91	4.92794e-89
LOC100419583	4175.73	-1.04451	0.0517198	-20.1955	1.07263e-90	8.1693e-89
CAB39	5619.68	-1.08808	0.0538777	-20.1954	1.07507e-90	8.1693e-89
ERC1	2322.01	-1.37592	0.0681422	-20.1919	1.15348e-90	8.73222e-89
SPRY4	20484.8	-0.652924	0.0323474	-20.1847	1.33351e-90	1.00572e-88
TCAF2	1631.87	-1.47704	0.0732444	-20.1659	1.95165e-90	1.46643e-88
UBE2QL1	975.16	-1.84248	0.0914854	-20.1396	3.31949e-90	2.48493e-88
AK4P3	630.675	-2.15699	0.107236	-20.1145	5.50914e-90	4.1088e-88
SDHD	3514.62	-1.24626	0.0619921	-20.1035	6.88084e-90	5.0941e-88
POLR3G	3160.12	-1.35454	0.0674508	-20.0819	1.06208e-89	7.83413e-88
LIMK1	4916.95	-1.23012	0.0613612	-20.0472	2.13445e-89	1.56866e-87
BIRC5	4513.93	-1.07483	0.0536969	-20.0166	3.94441e-89	2.86746e-87
GOLGA8A	13152	-0.819702	0.0409666	-20.009	4.59424e-89	3.32785e-87
FST	27914.1	-0.636845	0.0318774	-19.978	8.56481e-89	6.18171e-87
TSPAN3	11110.4	-0.813764	0.0407752	-19.9573	1.29492e-88	9.31281e-87
CCNA2	1067.61	-1.63581	0.0820801	-19.9294	2.26266e-88	1.62147e-86
KDM3A	5244.14	-0.904516	0.0454163	-19.9161	2.95016e-88	2.10665e-86
CENPE	1972.54	-1.5733	0.0792916	-19.8419	1.29498e-87	9.21447e-86
TOP1	13139.2	-0.750254	0.0381004	-19.6915	2.55174e-86	1.79666e-84
GTF2E2	1683.88	-1.26627	0.0643425	-19.6801	3.19508e-86	2.24179e-84
NIM1K	510.477	-2.32714	0.118276	-19.6756	3.49167e-86	2.44138e-84
HMGB2	2573.95	-1.28182	0.0654231	-19.5928	1.78264e-85	1.23357e-83
DYNLT3	6682.84	-1.19231	0.0609355	-19.5668	2.96828e-85	2.04001e-83
FAF2	8290.14	-0.792103	0.0404978	-19.5592	3.4459e-85	2.36021e-83
USP38	2228.9	-1.27923	0.0654101	-19.5571	3.5898e-85	2.45043e-83
CLTRN	1530.67	-1.82472	0.0935871	-19.4976	1.15125e-84	7.77945e-83
NUSAP1	2632.11	-1.38408	0.0709956	-19.4953	1.20279e-84	8.1005e-83
MYADM	15103.4	-0.768128	0.0394366	-19.4775	1.70247e-84	1.14275e-82
TUBA1A	8675.2	-0.771349	0.0396711	-19.4436	3.30004e-84	2.20774e-82
PLK1	1481.39	-1.38466	0.0712928	-19.4222	5.00672e-84	3.32741e-82
RAD21	14370.4	-0.849082	0.043732	-19.4156	5.69845e-84	3.77466e-82
PITPNC1	3089.86	-1.19226	0.0616821	-19.3291	3.05972e-83	2.00695e-81
SPAG9	24371.9	-0.647292	0.0335386	-19.2999	5.37816e-83	3.50485e-81
LRRC59	22635.1	-0.684335	0.035504	-19.2749	8.73386e-83	5.67335e-81
ALKBH5	5677.05	-0.824708	0.0429024	-19.2229	2.38129e-82	1.53692e-80
P4HA2	3870.69	-1.04093	0.054213	-19.2007	3.65406e-82	2.35086e-80
CRABP2	2501.46	-1.42158	0.0740825	-19.1891	4.56079e-82	2.92486e-80
C1orf174	1896.68	-1.19765	0.0624776	-19.1693	6.68197e-82	4.27158e-80
CD68	3600.34	-1.36587	0.0714398	-19.1191	1.74979e-81	1.11153e-79
USP12	3673.69	-1.41679	0.0742758	-19.0748	4.09323e-81	2.59199e-79
CDCP1	36368	-0.606457	0.0318681	-19.0302	9.58091e-81	6.04798e-79
H2AX	4982.39	-0.959498	0.0504366	-19.0239	1.08232e-80	6.81084e-79
RNF6	1557.69	-1.307	0.0687234	-19.0182	1.20438e-80	7.55533e-79
PDGFRA	3067.35	-1.22901	0.0648435	-18.9535	4.12782e-80	2.58143e-78
AGO2	18284.3	-0.762804	0.0402919	-18.9319	6.22241e-80	3.87928e-78
STBD1	1283.57	-1.57125	0.0830193	-18.9263	6.92412e-80	4.30343e-78
CDC20	2661.53	-1.20534	0.0638173	-18.8874	1.44697e-79	8.93793e-78
ZDHHC9	6930.16	-0.822852	0.0436141	-18.8667	2.14456e-79	1.32064e-77
PYGL	12243.9	-0.761153	0.0408551	-18.6306	1.81608e-77	1.09492e-75
CDKN2C	2802.97	-1.05993	0.0570222	-18.588	4.02102e-77	2.41705e-75
PIK3CB	1784.53	-1.41524	0.0763133	-18.5451	8.93942e-77	5.32583e-75
PKM	128672	-0.755076	0.0407541	-18.5276	1.23597e-76	7.3418e-75
HOXB13	21914.5	-0.619336	0.0335378	-18.4668	3.82052e-76	2.25612e-74
P4HA1	21324.1	-0.948952	0.0514072	-18.4595	4.37187e-76	2.57416e-74
THSD4	4312.49	-0.964721	0.0523057	-18.4439	5.83829e-76	3.42757e-74
ZYX	39535.8	-0.592954	0.0321875	-18.4219	8.76936e-76	5.13339e-74
HK1	26733.8	-0.777994	0.0422586	-18.4103	1.08579e-75	6.33757e-74
TRIM14	5864.86	-0.972798	0.0528501	-18.4067	1.16028e-75	6.75278e-74
ZNF672	3574.83	-0.923073	0.0501651	-18.4007	1.29671e-75	7.50339e-74
SEMA4B	11796.1	-0.956551	0.0519948	-18.397	1.38737e-75	8.005e-74
UBE2D3	9069.39	-0.93838	0.0510176	-18.3932	1.4881e-75	8.56166e-74
PPP2R5B	3322.83	-0.959893	0.0522867	-18.3583	2.83547e-75	1.6221e-73
KRT20	248.15	-3.24659	0.177266	-18.3149	6.29942e-75	3.57328e-73
PLBD2	10284.8	-0.726208	0.039655	-18.3131	6.50036e-75	3.6769e-73
OIP5-AS1	7373.43	-1.12716	0.0616726	-18.2764	1.27465e-74	7.1697e-73
SEL1L3	4337.35	-0.904818	0.0496522	-18.2231	3.38308e-74	1.89763e-72
FZD4	17190.6	-0.80255	0.0442046	-18.1553	1.16529e-73	6.48215e-72
RAP2B	2958.71	-0.965481	0.0532042	-18.1467	1.36349e-73	7.56378e-72
SETD7	3387.67	-1.17257	0.0651401	-18.0007	1.92313e-72	1.04949e-70
GAS2L3	656.833	-2.18353	0.121435	-17.981	2.74319e-72	1.49296e-70
C5	2648.51	-1.26487	0.0704136	-17.9634	3.77305e-72	2.04792e-70
CERS6	2718.47	-1.2902	0.0718478	-17.9575	4.19481e-72	2.27072e-70
SMARCD2	4396.83	-0.915063	0.0509728	-17.952	4.63028e-72	2.49973e-70
USP22	8583.4	-0.800295	0.0445979	-17.9447	5.28036e-72	2.84307e-70
AURKA	2101.93	-1.39541	0.0777994	-17.936	6.17757e-72	3.31727e-70
KIAA0100	14391.9	-0.715864	0.0399261	-17.9297	6.90966e-72	3.70052e-70
MYH15	1123.46	-1.41838	0.079194	-17.9102	9.81524e-72	5.22882e-70
SH3BGRL3	36426.4	-0.760577	0.0427073	-17.8091	6.01175e-71	3.17739e-69
F2RL1	9191.2	-0.795893	0.0447156	-17.799	7.19318e-71	3.78196e-69
CEP55	1343.69	-1.75632	0.0986869	-17.7968	7.47797e-71	3.92145e-69
FAM104A	3496.03	-0.974129	0.0549734	-17.72	2.93804e-70	1.52483e-68
PRR11	4738.15	-1.01167	0.0571284	-17.7086	3.59662e-70	1.86183e-68
NCOA3	13834.4	-0.737776	0.0416759	-17.7027	3.99772e-70	2.06415e-68
SLC35B4	4900.9	-0.893323	0.0505501	-17.672	6.88934e-70	3.53004e-68
NOG	3744.7	-1.03724	0.0588651	-17.6207	1.7091e-69	8.71295e-68
TNIP1	9234.86	-0.916708	0.0520327	-17.6179	1.79421e-69	9.12373e-68
PIAS2	2330.83	-1.24564	0.0710177	-17.5398	7.11868e-69	3.58372e-67
SLC7A5	6359.22	-0.92805	0.0529636	-17.5224	9.66462e-69	4.85328e-67
DEPP1	449.822	-2.30897	0.132113	-17.4772	2.13638e-68	1.0675e-66
CDC25B	10088	-0.827045	0.0473283	-17.4746	2.23533e-68	1.11418e-66
SLCO4A1	12688.7	-1.05957	0.0607385	-17.4448	3.77288e-68	1.87591e-66
TACC3	2276.38	-1.13145	0.0648603	-17.4444	3.79667e-68	1.88309e-66
TUBB	79462	-0.565207	0.0324032	-17.4429	3.89522e-68	1.92723e-66
PFN2	11497.7	-0.660657	0.0379157	-17.4244	5.39147e-68	2.65448e-66
PPARA	1346.69	-1.37512	0.078962	-17.415	6.35113e-68	3.11933e-66
CD55	10611.8	-0.680929	0.0391186	-17.4068	7.3262e-68	3.58077e-66
ZC3H12C	9314.18	-0.663806	0.0381409	-17.4041	7.68669e-68	3.74787e-66
UBL4A	4013.25	-0.827435	0.0475893	-17.387	1.03483e-67	5.0213e-66
PDLIM1	13251.3	-0.644865	0.0370923	-17.3854	1.06381e-67	5.14949e-66
RECQL4	5667.07	-0.859766	0.0495247	-17.3603	1.64755e-67	7.93699e-66
CAT	4259.56	-0.826579	0.0476571	-17.3443	2.17804e-67	1.04676e-65
KIF11	1972.67	-1.31419	0.0757913	-17.3397	2.36149e-67	1.13222e-65
MBP	3645.88	-0.860264	0.0496264	-17.3348	2.56938e-67	1.22897e-65
ATP8B2	4272.13	-1.05851	0.0610658	-17.334	2.60779e-67	1.24439e-65
FAM219A	2867.25	-1.03991	0.0601145	-17.2989	4.7961e-67	2.27781e-65
RCAN1	9745.98	-0.71452	0.0413636	-17.2741	7.36994e-67	3.48377e-65
GNB4	2021.1	-1.16511	0.0674952	-17.2621	9.08065e-67	4.28237e-65
FAM110C	2071.51	-1.22588	0.0712298	-17.2102	2.22758e-66	1.04318e-64
YWHAG	13038.7	-0.601395	0.0349665	-17.1992	2.69299e-66	1.25821e-64
PRRC2C	46525.5	-0.860856	0.050096	-17.1841	3.49174e-66	1.62386e-64
FAM83D	1181.68	-1.25559	0.073081	-17.1808	3.69976e-66	1.71664e-64
PIMREG	608.292	-1.77906	0.103691	-17.1573	5.54285e-66	2.56589e-64
ESM1	984.976	-1.53982	0.0898708	-17.1337	8.32607e-66	3.84546e-64
CDCA5	2395.78	-1.02123	0.0596985	-17.1064	1.3295e-65	6.12634e-64
ATXN1L	3437.75	-0.908311	0.0533146	-17.0368	4.37954e-65	2.00434e-63
RPUSD3	1528.72	-1.21982	0.0716657	-17.021	5.73712e-65	2.61377e-63
RBM3	13725.1	-0.716174	0.0420923	-17.0144	6.42513e-65	2.92061e-63
YEATS2	6497.79	-0.735313	0.0433843	-16.9488	1.96276e-64	8.88183e-63
SS18	4373.89	-0.789386	0.0466431	-16.924	2.99631e-64	1.3468e-62
DPYSL4	2238.26	-1.12255	0.0663899	-16.9084	3.8999e-64	1.74905e-62
UBALD2	961.35	-1.65955	0.0981622	-16.9062	4.05248e-64	1.81344e-62
PPIA	50191.9	-0.553639	0.0329217	-16.8169	1.83588e-63	8.16094e-62
PLTP	5952.7	-0.806624	0.0480129	-16.8001	2.43437e-63	1.07267e-61
TSPAN5	5720.7	-0.778082	0.0463317	-16.7937	2.71187e-63	1.19233e-61
PFKL	18172.4	-1.05519	0.0628515	-16.7886	2.95832e-63	1.29786e-61
BIRC2	3575.47	-1.02248	0.0609446	-16.7772	3.58142e-63	1.5644e-61
DHRS2	270.299	-3.46536	0.20657	-16.7757	3.67265e-63	1.60078e-61
XPO6	5657.69	-0.796055	0.0475063	-16.7568	5.04741e-63	2.19524e-61
MRPL49	5547.76	-0.707521	0.0422366	-16.7514	5.53385e-63	2.40162e-61
MAP2K1	4110.11	-0.879205	0.0526495	-16.6992	1.32806e-62	5.73888e-61
GTSE1	852.805	-1.58503	0.0949175	-16.699	1.33261e-62	5.74622e-61
WWTR1	14367.4	-0.698103	0.041862	-16.6763	1.94939e-62	8.38779e-61
PPP1R16A	9357.91	-0.899956	0.0539724	-16.6744	2.0125e-62	8.64087e-61
KNSTRN	1427.07	-1.49154	0.0897079	-16.6267	4.46749e-62	1.89793e-60
HIPK3	2711.91	-0.980937	0.0590111	-16.6229	4.75543e-62	2.016e-60
CBR1	9275.92	-0.912176	0.0549035	-16.6142	5.50238e-62	2.32776e-60
TUBB4B	17283.9	-0.867849	0.0523264	-16.5853	8.90099e-62	3.73415e-60
FSCN1	23595.6	-0.775075	0.0470425	-16.476	5.45357e-61	2.26898e-59
ELOA	4693.39	-0.794278	0.0484266	-16.4017	1.85947e-60	7.72046e-59
JMJD6	2499.59	-1.05455	0.0643152	-16.3966	2.02147e-60	8.35857e-59
PRRC2A	22111	-0.634696	0.0388184	-16.3504	4.32174e-60	1.77969e-58
MAT2A	36790.7	-0.495222	0.0303019	-16.3429	4.88355e-60	2.00694e-58
ERP44	1350.13	-1.2818	0.0785461	-16.3191	7.21727e-60	2.94795e-58
ARF6	7392.03	-0.77786	0.0476688	-16.318	7.35074e-60	2.99639e-58
HMMR	1552.37	-1.63494	0.100254	-16.3079	8.6765e-60	3.52967e-58
SHCBP1	1110.11	-1.43834	0.0883198	-16.2856	1.24875e-59	5.06977e-58
TBL1X	9309.05	-0.618618	0.037993	-16.2824	1.3157e-59	5.33082e-58
TGFB3	1438.15	-1.20822	0.0743325	-16.2543	2.08118e-59	8.34835e-58
KCTD20	5284.55	-0.79801	0.0491037	-16.2515	2.17877e-59	8.72245e-58
DDIT4	1252.89	-1.54507	0.0953495	-16.2043	4.70541e-59	1.87629e-57
DEPDC1	836.775	-1.86694	0.115361	-16.1835	6.59729e-59	2.62549e-57
MED21	1847.42	-1.29586	0.0801166	-16.1747	7.60831e-59	3.02186e-57
SOX9	10218.1	-0.627427	0.038807	-16.1679	8.49982e-59	3.36931e-57
ELF4	2346.88	-0.939418	0.0581729	-16.1487	1.15933e-58	4.57755e-57
POPDC3	792.34	-1.68307	0.104236	-16.1468	1.1962e-58	4.71387e-57
EIF4E2	3752.88	-0.785963	0.048711	-16.1352	1.44302e-58	5.67541e-57
MDM2	2392.09	-1.05278	0.0652644	-16.131	1.54524e-58	6.06559e-57
ERCC6L	929.371	-1.56622	0.0971648	-16.1192	1.86906e-58	7.32241e-57
PPTC7	2219.59	-1.08502	0.0673343	-16.1139	2.03804e-58	7.96893e-57
LUZP1	6346.48	-0.773108	0.0480134	-16.1019	2.47284e-58	9.65029e-57
WASHC4	3949.97	-0.927995	0.0577035	-16.0821	3.40536e-58	1.32127e-56
PPME1	4719.34	-0.781377	0.048594	-16.0797	3.54102e-58	1.37126e-56
ATG9A	8956.86	-0.807724	0.0502564	-16.072	4.00641e-58	1.54554e-56
DCP1A	2808.99	-0.900295	0.0560777	-16.0544	5.32386e-58	2.04593e-56
PSMC4	6667.38	-0.74147	0.0463235	-16.0064	1.15369e-57	4.42511e-56
B3GNT5	7282.84	-0.947767	0.0592776	-15.9886	1.53396e-57	5.86137e-56
CDCA8	1246.15	-1.3531	0.0846484	-15.985	1.6255e-57	6.19938e-56
TYMS	3170.53	-1.17069	0.0732871	-15.974	1.93787e-57	7.37672e-56
MFSD9	1228.84	-1.19098	0.0746869	-15.9463	3.02404e-57	1.1468e-55
XK	2397.67	-0.986076	0.0618433	-15.9447	3.0992e-57	1.17309e-55
DENND5A	7626.92	-0.738008	0.0462857	-15.9446	3.10598e-57	1.17346e-55
PSME4	8316.96	-0.663637	0.0416569	-15.931	3.8584e-57	1.45499e-55
FEN1	3118.59	-0.90015	0.0565527	-15.917	4.83036e-57	1.81811e-55
PURB	3481.43	-0.97802	0.0614939	-15.9043	5.91228e-57	2.22119e-55
CCSAP	898.649	-1.58492	0.0997109	-15.8952	6.84178e-57	2.5656e-55
EFTUD2	11929.7	-0.633412	0.0398787	-15.8835	8.24779e-57	3.08137e-55
POLQ	700.347	-1.6659	0.104883	-15.8834	8.26315e-57	3.08139e-55
CLDN4	17275.7	-0.83423	0.0525254	-15.8824	8.38764e-57	3.12203e-55
PLIN2	2900.89	-0.896464	0.0566045	-15.8373	1.71922e-56	6.36395e-55
TACC1	16000.8	-0.720549	0.0456023	-15.8007	3.07557e-56	1.13638e-54
HSPB1	7003.04	-0.844533	0.0534941	-15.7874	3.79947e-56	1.40128e-54
SPIN1	3524.21	-0.913334	0.057925	-15.7675	5.20482e-56	1.90937e-54
CHFR	2248.69	-1.05494	0.0669057	-15.7675	5.20557e-56	1.90937e-54
LPIN2	7169.39	-0.717051	0.0455546	-15.7405	7.98321e-56	2.92287e-54
AP1G1	5325.57	-0.858691	0.054577	-15.7336	8.9058e-56	3.25474e-54
NCEH1	3816.63	-0.967116	0.061476	-15.7316	9.18664e-56	3.35129e-54
PRR13	3051.82	-0.800936	0.0509296	-15.7263	9.98262e-56	3.63508e-54
ARHGEF1	4888.63	-0.865291	0.0550223	-15.7262	1.00077e-55	3.63764e-54
ABCB6	2321.76	-1.10082	0.0700304	-15.7192	1.1174e-55	4.05427e-54
ODC1	34404.9	-0.605872	0.0385448	-15.7187	1.12682e-55	4.08107e-54
PAIP2	3794.47	-0.874881	0.055753	-15.6921	1.7134e-55	6.18328e-54
MPI	2861.53	-0.838475	0.0535164	-15.6676	2.51819e-55	9.07135e-54
PICALM	4301.11	-0.765981	0.048893	-15.6665	2.56399e-55	9.21982e-54
GPR146	328.795	-2.30998	0.147632	-15.6468	3.49219e-55	1.25129e-53
C18orf54	1140.41	-1.40313	0.0898646	-15.6139	5.85779e-55	2.08776e-53
MGST1	6132.3	-0.819961	0.0525419	-15.6058	6.64369e-55	2.3595e-53
TTLL4	1539.13	-1.09516	0.0702507	-15.5893	8.60955e-55	3.0523e-53
EFNB1	10240.4	-0.700775	0.0450024	-15.5719	1.12918e-54	3.99618e-53
P4HB	79176.3	-0.534386	0.0343228	-15.5694	1.17461e-54	4.14966e-53
PLEKHG4	1372.63	-1.1562	0.0743001	-15.5612	1.33563e-54	4.70202e-53
RNF10	10732	-0.573497	0.0369412	-15.5246	2.36523e-54	8.28323e-53
NPLOC4	10793.4	-0.590448	0.0380568	-15.5149	2.74953e-54	9.61236e-53
PRSS3	8022.66	-0.807311	0.0523391	-15.4246	1.11786e-53	3.88109e-52
TRAPPC9	3050.69	-0.851385	0.0552791	-15.4016	1.59741e-53	5.50804e-52
SFXN5	2163.56	-1.05249	0.068351	-15.3983	1.68034e-53	5.78411e-52
STMN1	5237.33	-0.910195	0.05913	-15.3931	1.82042e-53	6.2556e-52
AZIN1	12301.2	-0.843548	0.054833	-15.3839	2.09811e-53	7.19756e-52
AGK	1421.58	-1.12347	0.0731574	-15.3568	3.18751e-53	1.08976e-51
PLXNB3	5815.16	-0.934295	0.0608467	-15.3549	3.28424e-53	1.12093e-51
ARHGEF37	3241.11	-0.840666	0.0548544	-15.3254	5.17318e-53	1.75967e-51
TUBA4A	3745.16	-0.909889	0.0594343	-15.3092	6.64234e-53	2.2518e-51
DLST	8892.29	-0.65634	0.0430081	-15.2609	1.39409e-52	4.69443e-51
DESI2	2915.21	-0.997051	0.0654766	-15.2276	2.31941e-52	7.77139e-51
EEF1A2	16581.4	-0.836552	0.0549507	-15.2237	2.4623e-52	8.22278e-51
ALK	570.204	-1.70381	0.112132	-15.1947	3.83626e-52	1.27899e-50
TBL1XR1	3364.76	-0.981247	0.0647173	-15.1621	6.30651e-52	2.09908e-50
AK4P1	361.779	-1.99106	0.131345	-15.159	6.60861e-52	2.196e-50
CDC42	17408.7	-0.770804	0.0508639	-15.1542	7.10346e-52	2.35655e-50
GRAMD1B	6615.04	-0.757526	0.050331	-15.0509	3.40701e-51	1.12103e-49
RAB14	3399.71	-0.951003	0.0632232	-15.042	3.89633e-51	1.27786e-49
TPD52	9866.99	-0.663436	0.044187	-15.0143	5.92106e-51	1.93874e-49
GRPEL1	2670.8	-0.849151	0.0566185	-14.9978	7.59174e-51	2.48174e-49
NUF2	685.358	-1.5662	0.10446	-14.9933	8.12723e-51	2.65248e-49
INTS2	1606.54	-1.09887	0.0733035	-14.9908	8.43942e-51	2.74991e-49
GYS1	6015.4	-0.775809	0.0517689	-14.986	9.06427e-51	2.94874e-49
MTMR12	2380.45	-0.904515	0.0604228	-14.9697	1.15757e-50	3.74758e-49
CA9	115.769	-3.99135	0.266702	-14.9656	1.23242e-50	3.9835e-49
MAVS	15190.7	-0.62208	0.0415946	-14.9558	1.42817e-50	4.60882e-49
JCAD	3652.81	-0.825177	0.0551838	-14.9532	1.48376e-50	4.78054e-49
SERTAD2	6853.81	-0.828883	0.055456	-14.9467	1.63695e-50	5.25731e-49
MMADHC	3743.8	-0.893576	0.0598202	-14.9377	1.87359e-50	6.00772e-49
ANKRD28	3953.5	-0.74178	0.0496929	-14.9273	2.19045e-50	6.99033e-49
ZNF827	3040.37	-0.748319	0.0501837	-14.9116	2.7697e-50	8.82492e-49
SMTN	4749.86	-0.721262	0.0483855	-14.9066	2.9875e-50	9.50382e-49
RPS6KB2	4008.46	-0.819394	0.0550798	-14.8765	4.68376e-50	1.48765e-48
PSRC1	761.627	-1.39881	0.0942364	-14.8436	7.65131e-50	2.42255e-48
KIF23	1448.7	-1.06675	0.0718736	-14.842	7.83568e-50	2.47703e-48
SNHG29	4608	-0.815601	0.0549975	-14.8298	9.40319e-50	2.96326e-48
PLCB3	3993.36	-0.818699	0.0552147	-14.8276	9.72156e-50	3.0588e-48
NEMP1	1621.84	-1.28034	0.0863877	-14.8208	1.07454e-49	3.37568e-48
FER1L4	2869.74	-0.998515	0.0673817	-14.8188	1.1077e-49	3.47442e-48
RRAGA	2840.66	-0.76703	0.0518087	-14.8051	1.35867e-49	4.25497e-48
PTK2	22180.3	-0.484187	0.0327533	-14.7828	1.89081e-49	5.89399e-48
DBNDD1	2028.16	-0.883379	0.0597612	-14.7818	1.91883e-49	5.9721e-48
C6orf62	9580.36	-0.772505	0.0523539	-14.7555	2.83736e-49	8.79014e-48
ACSL4	4876.95	-0.833392	0.0565629	-14.7339	3.90542e-49	1.20804e-47
GRPEL2	3191.76	-1.01917	0.0692198	-14.7237	4.5428e-49	1.40304e-47
RPTOR	5983.57	-0.884808	0.0602273	-14.6911	7.3465e-49	2.26202e-47
SPIRE1	7119	-0.676212	0.0460443	-14.6861	7.91153e-49	2.43228e-47
UBE2C	1901.68	-1.03888	0.0708885	-14.6552	1.24865e-48	3.80971e-47
CSNK1A1	30684.8	-0.55965	0.0383343	-14.5992	2.84199e-48	8.64487e-47
SIPA1L2	6538.31	-0.735456	0.0504029	-14.5915	3.17969e-48	9.64298e-47
EMC1	6531.15	-0.597161	0.0409632	-14.578	3.8778e-48	1.17248e-46
SEPTIN7	7252.25	-0.780037	0.0535331	-14.5711	4.28794e-48	1.29455e-46
BAG3	5493.97	-0.813024	0.0558006	-14.5702	4.34855e-48	1.31088e-46
VEGFA	4872.76	-0.771779	0.0529928	-14.5638	4.77014e-48	1.43352e-46
ST6GALNAC4	745.429	-1.46528	0.100611	-14.5637	4.77675e-48	1.43352e-46
ASPM	1787.09	-1.25242	0.0860295	-14.558	5.19393e-48	1.55178e-46
KDM2B	3085.1	-0.96055	0.0660012	-14.5535	5.54614e-48	1.65211e-46
RFC5	1188.73	-1.17663	0.0809595	-14.5336	7.42093e-48	2.20732e-46
REXO1	2057.98	-1.06032	0.0730187	-14.5212	8.8905e-48	2.63664e-46
NDC1	3198.28	-1.02672	0.0707279	-14.5165	9.52591e-48	2.82093e-46
KLF4	2230.7	-0.885466	0.0610288	-14.509	1.06264e-47	3.13301e-46
PHF5A	1031.63	-1.18095	0.0815293	-14.4849	1.50838e-47	4.42774e-46
HPRT1	1953.95	-0.959337	0.0663057	-14.4684	1.919e-47	5.62488e-46
STAMBP	1967.09	-0.92885	0.0642108	-14.4656	1.99714e-47	5.84447e-46
TFPI2	3620.29	-0.888959	0.0614784	-14.4597	2.17715e-47	6.3538e-46
ACOX2	331.838	-1.93878	0.13427	-14.4394	2.92577e-47	8.52623e-46
AP2B1	20783.8	-0.602406	0.0417584	-14.426	3.55163e-47	1.03351e-45
FOSL2	5002.08	-0.64087	0.044435	-14.4226	3.72841e-47	1.08339e-45
ZFHX3	1961.91	-1.03538	0.0718881	-14.4027	4.97909e-47	1.44265e-45
EMC10	7359.08	-0.576493	0.0400374	-14.3989	5.26092e-47	1.52211e-45
INCENP	2786.81	-0.821224	0.0570503	-14.3947	5.58278e-47	1.61292e-45
TPM4	20478.8	-0.584929	0.0406464	-14.3907	5.92184e-47	1.70843e-45
SLC35D2	1115.21	-1.10073	0.0767143	-14.3484	1.09028e-46	3.13642e-45
NEK2	594.588	-1.5366	0.107097	-14.3477	1.10175e-46	3.1649e-45
OAZ2	3026.42	-0.755052	0.0526436	-14.3427	1.18312e-46	3.39381e-45
FOXA2	3314.54	-0.863526	0.0602232	-14.3388	1.25259e-46	3.58797e-45
HILPDA	1070.64	-1.09252	0.0762064	-14.3363	1.29819e-46	3.71329e-45
NUCKS1	19242.1	-0.801933	0.0559529	-14.3323	1.37534e-46	3.92841e-45
BUB1B	2394.93	-0.963425	0.0672993	-14.3155	1.7503e-46	4.99233e-45
FAM222B	1383.52	-1.25035	0.087425	-14.302	2.12571e-46	6.05451e-45
RLF	3080.36	-0.785928	0.0549974	-14.2903	2.51584e-46	7.15559e-45
FAM189B	8396.95	-0.545231	0.0381907	-14.2766	3.06392e-46	8.68989e-45
NACC2	2811.01	-0.788113	0.0552223	-14.2716	3.28774e-46	9.31157e-45
FBXW7	1425.03	-0.995095	0.069818	-14.2527	4.3125e-46	1.21796e-44
PGK1P1	241.404	-2.85419	0.200904	-14.2068	8.31767e-46	2.34584e-44
NBEAP1	682.985	-1.4989	0.105582	-14.1965	9.63071e-46	2.70857e-44
SPIN4	821.403	-1.26364	0.0890205	-14.195	9.84378e-46	2.76463e-44
SH3TC2	3770.15	-0.739326	0.0521507	-14.1767	1.27655e-45	3.58021e-44
ARMT1	629.188	-1.56437	0.110742	-14.1262	2.61995e-45	7.29709e-44
H3P6	1638.42	-1.35836	0.0962694	-14.11	3.29591e-45	9.1671e-44
ACLY	16304.3	-0.505264	0.0358142	-14.1079	3.39433e-45	9.4278e-44
ARHGAP21	8531.98	-0.57447	0.0407388	-14.1013	3.72872e-45	1.03423e-43
LIMCH1	1398.74	-0.979448	0.069559	-14.0808	4.98303e-45	1.38024e-43
FZD8	17564.1	-0.648192	0.0460811	-14.0663	6.1157e-45	1.68701e-43
DCAF12	1775.54	-1.01921	0.0725232	-14.0535	7.3304e-45	2.01656e-43
BCL2L2	3800.6	-0.729905	0.0519712	-14.0444	8.33582e-45	2.2869e-43
ATG12	3116.65	-0.928368	0.0661392	-14.0366	9.30874e-45	2.55034e-43
APBA2	4484.97	-0.789721	0.0562886	-14.0299	1.02344e-44	2.79635e-43
CENPI	746.936	-1.51436	0.108052	-14.0151	1.25988e-44	3.43771e-43
CAMKK1	1037.95	-1.10123	0.0785907	-14.0122	1.31233e-44	3.57597e-43
HIPK2	26909.3	-0.587932	0.0419684	-14.0089	1.37461e-44	3.74061e-43
DBF4B	1172.78	-1.20461	0.0860644	-13.9967	1.6338e-44	4.43393e-43
UBE2G2	10809	-0.576084	0.041181	-13.9891	1.81728e-44	4.91863e-43
RAB8A	6219.33	-0.605052	0.0432921	-13.976	2.18317e-44	5.89309e-43
FAM32A	4941.26	-0.63171	0.0452294	-13.9668	2.48497e-44	6.69878e-43
HOMER1	777.974	-1.44142	0.103236	-13.9624	2.64506e-44	7.1208e-43
TNFRSF11A	2994.34	-0.7468	0.0535848	-13.9368	3.78661e-44	1.01804e-42
OSMR	6998.73	-0.577206	0.041495	-13.9102	5.49018e-44	1.47211e-42
SLC35F3	1123.63	-1.07774	0.0774992	-13.9064	5.79031e-44	1.55053e-42
AK2	11145.1	-0.592405	0.0426159	-13.901	6.24226e-44	1.66933e-42
RELT	1272.22	-1.04977	0.0757379	-13.8605	1.09851e-43	2.91829e-42
CBR3	1850.79	-1.08256	0.0781206	-13.8575	1.14556e-43	3.03929e-42
AFAP1L1	3333.09	-0.773105	0.055798	-13.8554	1.17951e-43	3.12525e-42
SH3PXD2B	1682.16	-1.06808	0.0771038	-13.8525	1.22823e-43	3.25006e-42
NR1D1	1008.91	-1.17037	0.0846423	-13.8272	1.74589e-43	4.59567e-42
PHLDA1	20892.6	-0.602263	0.0435996	-13.8135	2.11301e-43	5.54033e-42
HIPK1	4710.01	-0.67231	0.0487166	-13.8004	2.53319e-43	6.6334e-42
FNDC3A	2936.83	-0.752643	0.0545536	-13.7964	2.67975e-43	6.99898e-42
MASTL	772.856	-1.31748	0.0956061	-13.7803	3.3494e-43	8.73664e-42
TICRR	753.561	-1.3123	0.0952374	-13.7792	3.39877e-43	8.85395e-42
ID2	2123.45	-0.906725	0.0658365	-13.7724	3.73741e-43	9.72353e-42
PHLDA2	4757.13	-0.860673	0.0625095	-13.7687	3.93377e-43	1.02212e-41
CDK2AP1	6309.04	-0.765266	0.0555902	-13.7662	4.07073e-43	1.05634e-41
SNRPN	1249.9	-1.26563	0.0921471	-13.7349	6.27434e-43	1.62399e-41
KCTD5	3398.45	-0.764534	0.0556806	-13.7307	6.64901e-43	1.71876e-41
TMPO	3364.01	-0.981109	0.0715068	-13.7205	7.6542e-43	1.97353e-41
F2R	8091.96	-0.746408	0.0544476	-13.7087	9.00147e-43	2.31794e-41
EHBP1L1	9824.85	-0.640463	0.0467204	-13.7084	9.04053e-43	2.32502e-41
DDHD2	2815.58	-0.728875	0.0531751	-13.7071	9.20965e-43	2.36549e-41
MXI1	1476.01	-1.03889	0.0758472	-13.6971	1.05606e-42	2.70903e-41
SERPINB8	2466.77	-0.785358	0.0574005	-13.6821	1.29935e-42	3.32888e-41
CHSY1	2827.74	-0.736711	0.0539222	-13.6625	1.7008e-42	4.35185e-41
PEG10	5406.39	-0.712603	0.0521586	-13.6622	1.7064e-42	4.36062e-41
LOC100288637	722.852	-1.28967	0.0944866	-13.6493	2.03887e-42	5.19706e-41
HAS2	4032.37	-1.05167	0.0771033	-13.6397	2.32385e-42	5.91598e-41
MYH10	2737.05	-0.719226	0.0528314	-13.6136	3.32372e-42	8.45074e-41
CDC6	932.125	-1.10188	0.080952	-13.6116	3.4191e-42	8.68226e-41
ADAM12	2022.34	-0.949443	0.0699558	-13.572	5.86629e-42	1.48218e-40
LGALSL	1325.11	-1.10976	0.0818707	-13.555	7.39856e-42	1.86464e-40
SPAG4	558.106	-1.61714	0.119321	-13.5528	7.62214e-42	1.91859e-40
ARHGAP11B	694.033	-1.33814	0.0989415	-13.5245	1.12093e-41	2.818e-40
TM4SF1	26366.9	-0.533461	0.0394574	-13.5199	1.19326e-41	2.9961e-40
ENAH	8029.18	-0.531616	0.0393399	-13.5134	1.30342e-41	3.26456e-40
GPR4	2163.43	-0.825559	0.0611608	-13.4982	1.60305e-41	4.00504e-40
E2F7	1319.87	-1.03698	0.0768909	-13.4864	1.88036e-41	4.69205e-40
EGLN2	2532.19	-0.858184	0.0636586	-13.481	2.02239e-41	5.0402e-40
INSIG2	1718.48	-1.09055	0.0809536	-13.4713	2.30636e-41	5.7408e-40
PAICS	15571.7	-0.659289	0.0490221	-13.4488	3.12872e-41	7.76855e-40
LOC100310756	303.688	-1.94663	0.144909	-13.4335	3.8503e-41	9.54846e-40
TBC1D1	3280.06	-0.68632	0.051094	-13.4325	3.90066e-41	9.66146e-40
RNF26	6509.62	-0.60961	0.0454176	-13.4223	4.47536e-41	1.10713e-39
BTN3A2	2030.41	-0.983167	0.0732733	-13.4178	4.7556e-41	1.17214e-39
NDUFAF3	2747.63	-0.794213	0.0591996	-13.4159	4.88283e-41	1.20202e-39
MARCKSL1	14180.3	-0.449677	0.0335654	-13.397	6.29153e-41	1.54315e-39
MTRF1L	1569.74	-1.02208	0.0763091	-13.394	6.55885e-41	1.60676e-39
NUP58	2065.61	-0.982981	0.0734832	-13.3769	8.24726e-41	2.01303e-39
WDR43	3513.29	-0.730052	0.0546168	-13.3668	9.45146e-41	2.30417e-39
LRRFIP1	7040.78	-0.569861	0.0427518	-13.3295	1.55881e-40	3.7819e-39
SEC61G	3508.96	-0.865421	0.0649767	-13.319	1.79603e-40	4.35218e-39
VCP	23748.3	-0.501182	0.0376513	-13.3112	1.99337e-40	4.81879e-39
CCNB2	804.243	-1.29194	0.0972296	-13.2875	2.73596e-40	6.58231e-39
SSH2	2378.07	-0.982032	0.0740846	-13.2556	4.19021e-40	1.00331e-38
FAM210A	1686.88	-0.871111	0.0657373	-13.2514	4.42871e-40	1.05916e-38
CDCA3	498.629	-1.54346	0.116804	-13.2141	7.27441e-40	1.73766e-38
ADCY7	1568.12	-1.19809	0.09079	-13.1963	9.21611e-40	2.19367e-38
RIN2	8446.92	-0.555474	0.0421389	-13.182	1.11416e-39	2.64262e-38
KDM6B	2232.76	-0.7867	0.0597992	-13.1557	1.57834e-39	3.72603e-38
PSMC1	10697.7	-0.567685	0.0431709	-13.1497	1.70846e-39	4.02655e-38
COG2	2259.36	-0.814449	0.061937	-13.1497	1.70964e-39	4.02655e-38
RNF19A	4950.91	-0.574336	0.0436947	-13.1443	1.83545e-39	4.31277e-38
NAA25	2923.62	-0.922929	0.0702838	-13.1315	2.17407e-39	5.09061e-38
TUBB4A	1600.11	-0.887409	0.0676174	-13.124	2.4004e-39	5.61403e-38
PSMB2	10078.1	-0.511266	0.038976	-13.1175	2.61579e-39	6.1107e-38
SPARC	4305.72	-0.639994	0.04879	-13.1173	2.62029e-39	6.1141e-38
B4GALT6	588.104	-1.48632	0.113323	-13.1158	2.67268e-39	6.22913e-38
RAD23B	7170.83	-0.564031	0.0431035	-13.0855	3.98478e-39	9.20201e-38
NRGN	1892.08	-0.82852	0.0633312	-13.0823	4.15453e-39	9.58302e-38
OXSR1	4768.5	-0.700662	0.0535833	-13.0761	4.50841e-39	1.03755e-37
MICB	2094.57	-0.80055	0.0612849	-13.0628	5.37314e-39	1.23233e-37
SETD5	13479.7	-0.509136	0.0389833	-13.0604	5.54608e-39	1.27055e-37
CHD1L	3899.24	-0.676559	0.0518079	-13.059	5.64696e-39	1.29219e-37
PRR14L	2466.89	-0.786737	0.060285	-13.0503	6.33129e-39	1.4455e-37
PC	3010.55	-0.940706	0.0721087	-13.0457	6.72689e-39	1.53408e-37
LOC100126784	534.271	-1.41651	0.108634	-13.0393	7.30963e-39	1.66321e-37
PLAGL1	1505.35	-0.925824	0.0710196	-13.0362	7.61869e-39	1.73158e-37
BCKDK	2478.58	-0.849508	0.065308	-13.0077	1.10622e-38	2.50572e-37
EPN1	16934.9	-0.575373	0.044281	-12.9937	1.32876e-38	3.00305e-37
ARNT	2620.14	-0.712912	0.0548771	-12.9911	1.37492e-38	3.10391e-37
CENPBD1P1	2472.66	-0.891105	0.0686433	-12.9817	1.55469e-38	3.50188e-37
TAF11	2077.2	-0.844264	0.0650533	-12.978	1.63015e-38	3.66776e-37
SH3D19	7102.66	-0.616753	0.0476191	-12.9518	2.29534e-38	5.14714e-37
KIF20B	1024.1	-1.10488	0.085313	-12.9509	2.32173e-38	5.20052e-37
PIK3CA	3001.4	-0.885951	0.0684327	-12.9463	2.46521e-38	5.51577e-37
FOXP4	1687.74	-0.812776	0.0628124	-12.9398	2.68499e-38	5.98756e-37
UHMK1	14198.3	-0.675916	0.05225	-12.9362	2.81265e-38	6.26531e-37
ADAM8	3397.58	-0.849273	0.0656635	-12.9337	2.90437e-38	6.46247e-37
BUB3	7299.4	-0.56228	0.0434999	-12.926	3.21092e-38	7.1288e-37
WNK1	7399.71	-0.641943	0.0497257	-12.9097	3.96935e-38	8.77396e-37
PAK2	5838.53	-0.730946	0.0566604	-12.9005	4.4737e-38	9.86713e-37
PSME3	5614.11	-0.617893	0.0479213	-12.8939	4.87084e-38	1.07313e-36
PHF19	2453.8	-0.762993	0.05926	-12.8753	6.19725e-38	1.36387e-36
CXADR	234.553	-2.17655	0.169461	-12.8439	9.30248e-38	2.03613e-36
GALE	2080.62	-0.766573	0.0597447	-12.8308	1.10224e-37	2.39954e-36
CENPA	646.816	-1.55548	0.121376	-12.8154	1.34476e-37	2.92434e-36
SRC	9372.82	-0.613636	0.0478861	-12.8145	1.36044e-37	2.95525e-36
CAMK2D	3221.69	-0.752032	0.058693	-12.813	1.38695e-37	3.0096e-36
EMP2	2050.88	-0.832003	0.064941	-12.8117	1.41051e-37	3.05742e-36
CRYBG1	3302.86	-0.726107	0.0566983	-12.8065	1.50768e-37	3.26452e-36
ADM	1178.5	-1.15445	0.0901956	-12.7994	1.65312e-37	3.57561e-36
MAPK1	5164.47	-0.575358	0.044961	-12.7968	1.70833e-37	3.69106e-36
PPARD	5341.21	-0.672736	0.0526254	-12.7835	2.02796e-37	4.37697e-36
TUG1	14142.7	-0.591697	0.0462994	-12.7798	2.12581e-37	4.58323e-36
ECT2	4666.28	-0.912424	0.0714605	-12.7682	2.46717e-37	5.31352e-36
EPHX1	6073.09	-0.576326	0.0451773	-12.757	2.84957e-37	6.13054e-36
WDR62	814.406	-1.20227	0.0943492	-12.7427	3.42172e-37	7.3536e-36
ATP2C1	4609.86	-0.598694	0.0470311	-12.7298	4.04127e-37	8.6758e-36
ABHD3	2159.48	-0.820602	0.064495	-12.7235	4.37772e-37	9.3881e-36
ESCO2	258.991	-2.02852	0.159471	-12.7203	4.56198e-37	9.76243e-36
TTK	819.362	-1.3649	0.107439	-12.704	5.6153e-37	1.20037e-35
ANKRD52	14114.4	-0.608841	0.0480052	-12.6828	7.36491e-37	1.57272e-35
PSMD14	5755.89	-0.676094	0.0533964	-12.6618	9.62817e-37	2.05384e-35
CIART	965.323	-1.01977	0.0806939	-12.6375	1.31135e-36	2.78846e-35
STS	806.081	-1.2354	0.0979126	-12.6173	1.69453e-36	3.59565e-35
PHTF1	2225.83	-0.917259	0.0727042	-12.6163	1.71664e-36	3.63873e-35
ESYT2	8859.83	-0.519564	0.0411993	-12.611	1.83686e-36	3.88947e-35
CIP2A	1821.37	-0.990155	0.0786106	-12.5957	2.22989e-36	4.70684e-35
KNTC1	1848.58	-0.909669	0.0722333	-12.5935	2.29316e-36	4.83534e-35
SCMH1	1937.59	-0.764567	0.0607517	-12.5851	2.54958e-36	5.37038e-35
YOD1	4118.29	-0.736215	0.0585625	-12.5714	3.03148e-36	6.37212e-35
AOX1	2032.19	-0.925771	0.073702	-12.561	3.45935e-36	7.26391e-35
P2RY2	5741.3	-0.71614	0.0570442	-12.5541	3.77349e-36	7.91529e-35
TMED8	3790.59	-0.76249	0.0607367	-12.554	3.77821e-36	7.91695e-35
NPR3	750.781	-1.16594	0.0928989	-12.5507	3.94124e-36	8.24998e-35
DNM1	2459.52	-0.795526	0.0634283	-12.5421	4.39045e-36	9.17121e-35
DIAPH3	683.101	-1.20854	0.0965615	-12.5157	6.12315e-36	1.27642e-34
NCAPG	1167.33	-1.21142	0.0967932	-12.5156	6.1351e-36	1.27758e-34
BNIP3P1	138.151	-2.63013	0.210176	-12.5139	6.26451e-36	1.30319e-34
DENND6A	2094.98	-0.831632	0.0664803	-12.5094	6.629e-36	1.37759e-34
CHCHD1	4947.64	-0.545565	0.0436163	-12.5083	6.7267e-36	1.39645e-34
DDIAS	1070.71	-1.00672	0.080523	-12.5023	7.25645e-36	1.50487e-34
ARRDC4	547.201	-1.34161	0.107435	-12.4876	8.72755e-36	1.80623e-34
FUT8	20728	-0.440574	0.0353907	-12.4489	1.41839e-35	2.92645e-34
EFNA3	616.041	-1.23657	0.0993544	-12.446	1.46948e-35	3.02876e-34
AP5B1	5109.88	-0.684642	0.0550902	-12.4277	1.84942e-35	3.80406e-34
RSBN1	1322.8	-0.96369	0.0775454	-12.4274	1.8551e-35	3.81185e-34
NCKIPSD	3952.35	-0.99858	0.0804103	-12.4186	2.07259e-35	4.25008e-34
R3HDM4	1823.7	-0.784517	0.0631816	-12.4169	2.11676e-35	4.33623e-34
PARM1	2290.65	-0.746655	0.0601356	-12.4162	2.1349e-35	4.36894e-34
UPRT	1153.7	-1.04883	0.0845254	-12.4085	2.35003e-35	4.79459e-34
PTTG1	1331.12	-1.29063	0.10413	-12.3944	2.803e-35	5.71296e-34
STK40	2634.85	-0.719314	0.0580377	-12.3939	2.81984e-35	5.74147e-34
ATAD2	4097.26	-0.780408	0.0630257	-12.3824	3.25546e-35	6.60838e-34
SMARCA1	13741.4	-0.548724	0.0443232	-12.3801	3.35029e-35	6.79403e-34
FAM120B	1584.28	-0.903588	0.0730052	-12.377	3.4795e-35	7.04897e-34
NFATC2	6847.75	-0.585922	0.0473863	-12.3648	4.05291e-35	8.20235e-34
PPP1R14B	13721.4	-0.503848	0.040768	-12.3589	4.36068e-35	8.81636e-34
RAB8B	1426.17	-0.949257	0.0768285	-12.3555	4.5478e-35	9.18546e-34
FOXO3	2891.28	-0.666789	0.0540457	-12.3375	5.68961e-35	1.14686e-33
DHX8	2816.99	-0.710226	0.0575899	-12.3325	6.05602e-35	1.2195e-33
CKAP5	10869	-0.460159	0.0373376	-12.3243	6.70547e-35	1.34759e-33
CDC40	942.411	-1.08096	0.087848	-12.3049	8.52322e-35	1.70608e-33
ABCA1	3901.8	-0.808346	0.0657289	-12.2982	9.26427e-35	1.85258e-33
CEP128	645.11	-1.21127	0.0985441	-12.2916	1.00486e-34	2.00743e-33
KIAA0232	2113.36	-0.748079	0.0609078	-12.2821	1.12959e-34	2.2499e-33
HSPA4L	796.216	-1.12873	0.0919104	-12.2807	1.14963e-34	2.28756e-33
PLEKHA2	3527.69	-0.650905	0.0530123	-12.2784	1.18339e-34	2.35241e-33
TBC1D10B	3422.94	-0.691633	0.0563643	-12.2708	1.30035e-34	2.57727e-33
ZNF503	16813.3	-0.500791	0.0408179	-12.2689	1.33009e-34	2.63363e-33
KIF15	962.204	-1.20742	0.098435	-12.2662	1.37559e-34	2.72105e-33
KCNMA1	16666.2	-0.478768	0.0390475	-12.2612	1.46375e-34	2.89258e-33
SLC23A2	2560.68	-0.693154	0.0565536	-12.2566	1.54902e-34	3.05511e-33
DTL	1572.27	-1.03613	0.08455	-12.2546	1.58697e-34	3.12689e-33
MAST2	8509.9	-0.56609	0.046204	-12.252	1.63956e-34	3.22734e-33
IER2	10088.5	-0.554215	0.0452709	-12.2422	1.84965e-34	3.63734e-33
TUBG1	3128.63	-0.757558	0.0619453	-12.2295	2.16354e-34	4.24632e-33
FRRS1	634.354	-1.26214	0.103295	-12.2188	2.4678e-34	4.83406e-33
TFRC	26497.3	-0.487698	0.0399349	-12.2123	2.67124e-34	5.22747e-33
MYL6	23102.1	-0.550024	0.0450454	-12.2104	2.73457e-34	5.34622e-33
NREP	4567.82	-0.657806	0.0539148	-12.2008	3.07649e-34	5.99723e-33
INHBA	4078.39	-0.627424	0.0514995	-12.1831	3.82461e-34	7.44117e-33
PCGF5	1520.5	-0.839878	0.0690168	-12.1692	4.5357e-34	8.79917e-33
TSR1	5204.62	-0.530721	0.0436717	-12.1525	5.56253e-34	1.07705e-32
WDR60	1265.74	-0.874703	0.0719837	-12.1514	5.63869e-34	1.09074e-32
DPCD	975.906	-1.00033	0.0823728	-12.144	6.1769e-34	1.19256e-32
ASB9	1328.62	-0.886438	0.0730007	-12.1429	6.2582e-34	1.20486e-32
KMT2E	3880.45	-0.646734	0.0532603	-12.1429	6.25854e-34	1.20486e-32
FAM13A	2044.56	-0.736055	0.060689	-12.1283	7.47853e-34	1.43698e-32
AP1S2	4226.17	-0.818281	0.0674884	-12.1248	7.80856e-34	1.49896e-32
EGLN1	3145.49	-0.809057	0.0667607	-12.1188	8.40242e-34	1.60989e-32
PRPS2	1324.36	-0.998136	0.0823952	-12.114	8.9044e-34	1.70445e-32
RUNDC1	1974.6	-0.757339	0.0626521	-12.088	1.22201e-33	2.32806e-32
BAZ1A	2938.35	-0.631103	0.0522107	-12.0876	1.228e-33	2.33726e-32
GJC1	1819.96	-0.760283	0.0629323	-12.081	1.3315e-33	2.52947e-32
TPM3	21800.6	-0.426642	0.0353334	-12.0748	1.43575e-33	2.72239e-32
ZNF702P	1142.44	-1.06644	0.0883285	-12.0735	1.45771e-33	2.76142e-32
RBFOX2	7541.84	-0.470164	0.0389484	-12.0715	1.49441e-33	2.82829e-32
PAK3	2718.88	-0.81953	0.0678918	-12.0711	1.50085e-33	2.83781e-32
SMG5	12365.9	-0.508754	0.0421481	-12.0706	1.50972e-33	2.85189e-32
ACTR3	12395.5	-0.497563	0.0412295	-12.0681	1.55657e-33	2.93765e-32
ENTPD3	673.336	-1.32842	0.110229	-12.0514	1.90632e-33	3.58427e-32
C5orf22	1553.48	-0.889902	0.073852	-12.0498	1.94388e-33	3.65148e-32
PALM2AKAP2	15438.6	-0.507032	0.0421026	-12.0428	2.1169e-33	3.97278e-32
PLCXD3	3288.34	-0.936619	0.0778209	-12.0356	2.31012e-33	4.33136e-32
PIR	2388.35	-0.691378	0.0575166	-12.0205	2.77298e-33	5.18954e-32
CDC25A	1077.13	-0.978406	0.0814302	-12.0153	2.95393e-33	5.51793e-32
BRCC3	1745.31	-0.82318	0.0685474	-12.0089	3.19001e-33	5.94239e-32
LONP1	15911.5	-0.748313	0.0623163	-12.0083	3.21336e-33	5.98036e-32
KATNAL1	760.811	-1.19046	0.0993466	-11.9829	4.36733e-33	8.10553e-32
POU2F1	2029.1	-0.74048	0.0618038	-11.9811	4.46163e-33	8.2653e-32
LOXL2	10157.2	-0.533074	0.0445157	-11.9749	4.80746e-33	8.89778e-32
HERC3	878.051	-1.05921	0.0885226	-11.9654	5.39375e-33	9.96459e-32
FAM111B	753.348	-1.19034	0.0997835	-11.9292	8.33255e-33	1.53095e-31
CDCA2	742.045	-1.31748	0.110486	-11.9244	8.8311e-33	1.62107e-31
SOD2	4776.17	-0.587755	0.0493119	-11.9191	9.40743e-33	1.72372e-31
CEP250	7961.2	-0.558581	0.0468648	-11.919	9.42336e-33	1.72507e-31
ICMT	18282.3	-0.50033	0.0419832	-11.9174	9.6047e-33	1.75667e-31
PDXP	1788.2	-0.755692	0.0634158	-11.9165	9.71445e-33	1.77513e-31
STIL	1815.54	-0.896375	0.0752618	-11.9101	1.04872e-32	1.91461e-31
PSMC3	7051.32	-0.618472	0.0520077	-11.8919	1.30359e-32	2.3756e-31
AURKB	606.531	-1.36072	0.114452	-11.889	1.34971e-32	2.45742e-31
MELK	1146.15	-0.964947	0.0811888	-11.8852	1.41254e-32	2.56717e-31
ARPC5L	1995.25	-0.813046	0.0684398	-11.8797	1.50863e-32	2.73934e-31
RFWD3	1899.89	-0.74194	0.0624931	-11.8724	1.64771e-32	2.98919e-31
DCBLD2	43922.7	-0.461267	0.0388989	-11.8581	1.95382e-32	3.53178e-31
SCAT8	910.442	-1.02826	0.0867668	-11.8508	2.13115e-32	3.84198e-31
HNRNPR	8772.57	-0.581024	0.0490814	-11.838	2.48375e-32	4.47363e-31
VKORC1	5433.19	-0.592646	0.0500724	-11.8358	2.54955e-32	4.58805e-31
MAP4K3	5866.54	-0.564407	0.0477254	-11.8261	2.86029e-32	5.14264e-31
CEP97	1675.46	-0.80393	0.0680239	-11.8183	3.13823e-32	5.63231e-31
LTN1	4596.09	-0.669473	0.0566536	-11.817	3.19053e-32	5.72109e-31
IP6K1	5348.8	-0.548734	0.0464618	-11.8104	3.44736e-32	6.17611e-31
DENND5B	2571.43	-0.712111	0.0603201	-11.8055	3.65476e-32	6.53605e-31
WSCD1	4819.5	-0.668198	0.0566188	-11.8017	3.82477e-32	6.83403e-31
CERS1	213.272	-1.98572	0.168286	-11.7997	3.91689e-32	6.99241e-31
VAMP7	1611.79	-0.848897	0.0720888	-11.7757	5.20743e-32	9.25525e-31
AP3S2	1593.47	-1.01664	0.0863402	-11.7748	5.26613e-32	9.35132e-31
ACADVL	16157.2	-0.486775	0.0413553	-11.7705	5.53648e-32	9.82274e-31
EMSY	2649.93	-0.650625	0.0553323	-11.7585	6.38539e-32	1.13089e-30
HEY1	2657	-0.66924	0.0569693	-11.7474	7.28433e-32	1.28558e-30
MBTPS2	2420.37	-0.78479	0.0668482	-11.7399	7.9586e-32	1.40335e-30
POLA1	1204.13	-0.991889	0.0845811	-11.7271	9.26022e-32	1.62716e-30
WDR45B	10138.1	-0.439118	0.0374775	-11.7169	1.04484e-31	1.83434e-30
UBTD2	2489.06	-0.699243	0.059683	-11.716	1.05581e-31	1.85199e-30
RFK	336.136	-1.70674	0.145778	-11.7078	1.16264e-31	2.03583e-30
LYPLA1	881.071	-1.39669	0.119342	-11.7033	1.22635e-31	2.14553e-30
KCNK1	3021.39	-0.652813	0.0557817	-11.703	1.23015e-31	2.15031e-30
IFI6	80866	-0.735077	0.0628398	-11.6976	1.31071e-31	2.28915e-30
PHACTR2	1393.56	-0.85861	0.0734757	-11.6856	1.50975e-31	2.63447e-30
ZBTB7B	2373.48	-0.73538	0.0629759	-11.6772	1.66764e-31	2.90495e-30
TMEM47	521.275	-1.42344	0.121906	-11.6765	1.68077e-31	2.92529e-30
AGO4	2793.82	-0.685169	0.0587234	-11.6677	1.8631e-31	3.23703e-30
KLHL8	607.332	-1.2439	0.106611	-11.6676	1.8657e-31	3.23875e-30
LOC728688	545.461	-1.27929	0.109661	-11.6659	1.90441e-31	3.3031e-30
BCL2L13	2623.88	-0.638409	0.0549621	-11.6154	3.4403e-31	5.95678e-30
BUD23	4155.97	-0.576967	0.0496942	-11.6104	3.65078e-31	6.31036e-30
WIPF2	2854.55	-0.667948	0.0575608	-11.6042	3.92344e-31	6.77584e-30
PHACTR3	3632.65	-0.581472	0.0501357	-11.598	4.22064e-31	7.28287e-30
TET1	887.748	-1.08525	0.0936145	-11.5928	4.4826e-31	7.72827e-30
TNS3	8812.07	-0.56379	0.0486409	-11.5909	4.58556e-31	7.89901e-30
PTPN12	4405.94	-0.673177	0.0580993	-11.5867	4.81516e-31	8.28035e-30
VEZT	5689.09	-0.553068	0.0478094	-11.5682	5.97309e-31	1.02453e-29
RAB6A	9535.77	-0.497104	0.0430155	-11.5564	6.85389e-31	1.17262e-29
HELZ	5868.38	-0.611733	0.0529359	-11.5561	6.87557e-31	1.17533e-29
PSMC5	9480.81	-0.474328	0.0410587	-11.5524	7.17636e-31	1.2257e-29
SLC25A43	1344.21	-1.04345	0.090395	-11.5432	7.99144e-31	1.3603e-29
WHAMMP1	1247.1	-0.919909	0.079696	-11.5427	8.03414e-31	1.36641e-29
SH2B3	3570.11	-0.745172	0.0645776	-11.5392	8.37192e-31	1.42266e-29
RPS6KA3	7626.25	-0.602583	0.052226	-11.538	8.48872e-31	1.44008e-29
FBXW2	4931.25	-0.571079	0.0495066	-11.5354	8.74604e-31	1.48248e-29
SNURF	1154.01	-1.47189	0.127644	-11.5312	9.18012e-31	1.55475e-29
COX11	3199.56	-0.722136	0.0627346	-11.511	1.16171e-30	1.96088e-29
PSMA1	8958.5	-0.508239	0.0441537	-11.5107	1.16543e-30	1.96552e-29
ARL5A	1487.72	-1.00115	0.0870076	-11.5065	1.22324e-30	2.06129e-29
EIF4G2	51499.5	-0.422251	0.0367219	-11.4986	1.34084e-30	2.2538e-29
MAPK7	1550.1	-0.745575	0.0648794	-11.4917	1.45223e-30	2.43696e-29
TBC1D9B	12981.7	-0.547691	0.0476778	-11.4873	1.52742e-30	2.56101e-29
CALR	84946.4	-0.495735	0.0431746	-11.4821	1.62309e-30	2.71463e-29
JUN	6493.63	-0.558474	0.0486587	-11.4774	1.71416e-30	2.86457e-29
MRPL17	4017.24	-0.923893	0.0806735	-11.4523	2.29114e-30	3.82243e-29
NCAPH	1111.35	-1.02397	0.0895038	-11.4405	2.62341e-30	4.36954e-29
STUB1	4414.53	-0.716599	0.0626422	-11.4396	2.65211e-30	4.41368e-29
EPDR1	2111	-0.778293	0.0680465	-11.4377	2.71095e-30	4.50789e-29
ANKRD40	6199.12	-0.482056	0.0422107	-11.4202	3.31301e-30	5.48636e-29
ANXA6	14013.4	-0.415185	0.0363748	-11.4141	3.55667e-30	5.88019e-29
GUCD1	3932.44	-0.548497	0.0480633	-11.412	3.64387e-30	6.01941e-29
HBS1L	1502.69	-0.753104	0.0660259	-11.4062	3.89394e-30	6.42197e-29
CNOT8	1582.45	-0.84782	0.0743702	-11.4	4.18151e-30	6.8906e-29
IFNLR1	430.711	-1.36899	0.120113	-11.3975	4.30101e-30	7.08172e-29
P2RY1	1260.32	-0.904458	0.0794179	-11.3886	4.76652e-30	7.84177e-29
DHX32	2527.91	-0.65321	0.057414	-11.3772	5.43283e-30	8.91613e-29
IGF2BP3	2143.71	-0.719107	0.0632479	-11.3697	5.92197e-30	9.70306e-29
ARHGDIA	17912.7	-0.521908	0.0459424	-11.3601	6.60925e-30	1.08116e-28
ARHGAP29	39981.3	-0.495208	0.043624	-11.3517	7.27055e-30	1.18837e-28
SGSM2	4061.48	-0.824505	0.0727178	-11.3384	8.46528e-30	1.3814e-28
NFKB1	1869.02	-0.683721	0.0603894	-11.3219	1.02285e-29	1.66508e-28
ZFX	2735.05	-0.704917	0.0623278	-11.3098	1.17313e-29	1.90664e-28
AIFM2	4856.63	-0.717817	0.0634904	-11.3059	1.22653e-29	1.99022e-28
SLC9A1	5870.13	-0.559588	0.0495016	-11.3045	1.2473e-29	2.02229e-28
NAPEPLD	1504.93	-0.766252	0.0678544	-11.2926	1.42771e-29	2.31108e-28
SLC6A8	4887.31	-0.530052	0.046958	-11.2878	1.50794e-29	2.43899e-28
PLAT	21509	-0.556657	0.0493976	-11.2689	1.86867e-29	3.01518e-28
MDC1	2996.59	-0.63758	0.0567046	-11.2439	2.48169e-29	3.99151e-28
GBX2	6433.4	-0.598532	0.0533577	-11.2174	3.35157e-29	5.36918e-28
CLSPN	967.068	-0.996836	0.0891118	-11.1864	4.75564e-29	7.58831e-28
YWHAE	16294.2	-0.438486	0.0392098	-11.1831	4.93423e-29	7.86702e-28
STX2	2308.26	-0.709999	0.0635118	-11.179	5.16692e-29	8.22501e-28
TRIM25	21263.6	-0.529659	0.0473892	-11.1768	5.29747e-29	8.42615e-28
KDM2A	11953.4	-0.446702	0.0399917	-11.1699	5.72662e-29	9.10158e-28
MEF2A	4030.68	-0.627638	0.0562238	-11.1632	6.17212e-29	9.80189e-28
RIT1	2142.74	-0.780331	0.0699216	-11.1601	6.393e-29	1.01447e-27
ASF1B	1837.79	-0.794587	0.0712207	-11.1567	6.64237e-29	1.05321e-27
PELO	2113.22	-0.674255	0.0604491	-11.1541	6.83853e-29	1.08346e-27
ANP32E	2887.99	-0.749153	0.0671743	-11.1524	6.97128e-29	1.10362e-27
RAD54L	693.303	-1.07331	0.096266	-11.1494	7.21084e-29	1.14065e-27
DBNL	8297.07	-0.528146	0.047406	-11.1409	7.93055e-29	1.25253e-27
SNAPC3	2318.2	-0.89036	0.0799451	-11.1371	8.27414e-29	1.30577e-27
PLOD1	21801	-0.449855	0.0404139	-11.1312	8.84366e-29	1.39346e-27
ACTR2	19309.5	-0.600613	0.054004	-11.1216	9.84403e-29	1.54746e-27
PNP	5025.98	-0.568101	0.0510918	-11.1192	1.01142e-28	1.58868e-27
KHSRP	19561.4	-0.390208	0.035098	-11.1177	1.02915e-28	1.61528e-27
LPAR1	8461.7	-0.448106	0.04031	-11.1165	1.04298e-28	1.63571e-27
TAF13	796.851	-1.00422	0.0905103	-11.0951	1.32475e-28	2.07496e-27
TLCD3A	1591.41	-0.996804	0.0899439	-11.0825	1.52536e-28	2.37742e-27
B3GALT5	1212.88	-0.952778	0.0861751	-11.0563	2.0437e-28	3.18283e-27
ARID3B	926.73	-1.1245	0.101713	-11.0556	2.05871e-28	3.20373e-27
C2orf69	1575.79	-0.946706	0.085637	-11.0549	2.07612e-28	3.22832e-27
STX1A	5137.07	-0.662954	0.0599843	-11.0521	2.14083e-28	3.32381e-27
TOMM5	1552.22	-0.899897	0.0814791	-11.0445	2.33018e-28	3.61502e-27
RALB	2334.64	-0.65322	0.0591476	-11.0439	2.34611e-28	3.63692e-27
POGLUT3	2445.15	-0.877792	0.0797159	-11.0115	3.36356e-28	5.19418e-27
SMG1	10409.9	-0.59652	0.0542038	-11.0051	3.61013e-28	5.5664e-27
DDB2	908.224	-0.90219	0.0820908	-10.9901	4.26233e-28	6.56698e-27
FAHD1	1000.7	-0.874841	0.0796304	-10.9863	4.44885e-28	6.84912e-27
CRYBB2P1	877.916	-1.18488	0.107952	-10.976	4.98532e-28	7.66331e-27
ORMDL2	870.418	-0.959571	0.0874388	-10.9742	5.08556e-28	7.81144e-27
GDE1	4712.2	-0.582449	0.0531878	-10.9508	6.58583e-28	1.01004e-26
MAD2L1	1072.4	-0.941279	0.0859865	-10.9468	6.88137e-28	1.05457e-26
MXRA7	8687.25	-0.513249	0.0468896	-10.9459	6.95158e-28	1.06452e-26
TBX2	1989.84	-0.833863	0.0762207	-10.9401	7.41124e-28	1.13327e-26
MRPS6	5272.72	-0.649669	0.0593842	-10.9401	7.41181e-28	1.13327e-26
IL1B	2221.93	-0.670474	0.0613383	-10.9308	8.21593e-28	1.25527e-26
RNASEH2C	3044.44	-0.619601	0.0567364	-10.9207	9.17935e-28	1.4014e-26
SLC7A1	3534.67	-0.577417	0.0528862	-10.9181	9.44316e-28	1.44058e-26
EXO1	657.364	-1.14784	0.105172	-10.9139	9.89141e-28	1.50668e-26
H2AZ1	5211.3	-0.52583	0.0482602	-10.8957	1.20791e-27	1.83437e-26
PRRG4	409.819	-1.39369	0.127943	-10.8931	1.24393e-27	1.88765e-26
GALNT7	3788.99	-0.672574	0.061757	-10.8907	1.27715e-27	1.93514e-26
SMS	6097.3	-0.552564	0.0507474	-10.8885	1.3073e-27	1.97933e-26
STAT1	57606.6	-0.542184	0.0498609	-10.8739	1.53471e-27	2.31841e-26
DNMT1	10592.5	-0.479211	0.0440909	-10.8687	1.62481e-27	2.45084e-26
QSER1	2540.2	-0.77101	0.0709485	-10.8672	1.65214e-27	2.4902e-26
MCM8	2270.22	-0.706996	0.065067	-10.8657	1.67981e-27	2.53001e-26
GALNT18	1499.19	-0.822241	0.0756925	-10.8629	1.73123e-27	2.60552e-26
GOLGA8B	11443.2	-0.466989	0.0429927	-10.8621	1.74773e-27	2.62838e-26
BMPR2	5273.51	-0.59314	0.0546718	-10.8491	2.01386e-27	3.02184e-26
HSP90AA1	77587.5	-0.39091	0.036041	-10.8463	2.07747e-27	3.11497e-26
PDK3	2048.69	-0.789765	0.0728583	-10.8397	2.23122e-27	3.34302e-26
TSC22D2	2445.97	-0.646014	0.0596235	-10.8349	2.35249e-27	3.51686e-26
C19orf47	639.616	-1.08039	0.0997275	-10.8335	2.38962e-27	3.56972e-26
ATN1	7225.65	-0.498418	0.0460389	-10.826	2.59183e-27	3.86891e-26
TWISTNB	1474.98	-0.771402	0.0712844	-10.8215	2.72377e-27	4.05985e-26
HAPLN1	111.253	-2.42359	0.22402	-10.8187	2.80874e-27	4.1834e-26
THUMPD1	2343.92	-0.626718	0.0579785	-10.8095	3.10397e-27	4.61971e-26
NSD1	12005.9	-0.495914	0.045952	-10.792	3.75455e-27	5.58385e-26
RIOK3	6170.17	-0.570987	0.0529102	-10.7916	3.77092e-27	5.60406e-26
ATPAF2	526.098	-1.18074	0.109433	-10.7895	3.85772e-27	5.72883e-26
ABCC1	4032.5	-0.551884	0.0511577	-10.7879	3.9267e-27	5.82696e-26
CWC27	1222.3	-0.814238	0.0755259	-10.7809	4.23674e-27	6.2778e-26
PGAM4	507.777	-1.32654	0.123074	-10.7784	4.35527e-27	6.44395e-26
ZDHHC12	1383.92	-0.762214	0.0707951	-10.7665	4.95614e-27	7.32222e-26
PLK4	673.275	-1.14019	0.105933	-10.7633	5.12975e-27	7.57315e-26
PSMD9	2957.01	-0.731655	0.0680147	-10.7573	5.4748e-27	8.07072e-26
CLCN1	242.296	-1.62965	0.151527	-10.7548	5.62406e-27	8.28469e-26
KLF10	7860.75	-0.501055	0.0466117	-10.7496	5.95379e-27	8.764e-26
NET1	5611.15	-0.504879	0.0469806	-10.7465	6.15308e-27	9.05074e-26
S100A16	20235.6	-0.406108	0.0378146	-10.7394	6.644e-27	9.76571e-26
FBXO28	5727.72	-0.620989	0.0579087	-10.7236	7.88821e-27	1.15692e-25
ECHS1	5023.88	-0.605237	0.056468	-10.7182	8.35954e-27	1.22515e-25
SEC14L2	1894.23	-0.646803	0.0604184	-10.7054	9.60154e-27	1.40411e-25
CKAP2	1635.36	-0.797246	0.0745061	-10.7004	1.01314e-26	1.48053e-25
SRP9	10115.9	-0.598707	0.0559557	-10.6997	1.02148e-26	1.49163e-25
RIC1	1950.53	-0.79059	0.0741382	-10.6637	1.50434e-26	2.19196e-25
NME4	5917.8	-0.56386	0.0528809	-10.6628	1.51907e-26	2.21182e-25
IFRD1	2489.56	-0.648997	0.0608709	-10.6619	1.53498e-26	2.23338e-25
PSMD10	2791.2	-0.643386	0.0603527	-10.6604	1.55853e-26	2.266e-25
ORC1	505.356	-1.31711	0.12359	-10.6571	1.61626e-26	2.34825e-25
PTPRK	6026.75	-0.508113	0.0476807	-10.6566	1.62491e-26	2.3591e-25
TDG	2171.68	-0.665251	0.0624652	-10.6499	1.74479e-26	2.52951e-25
RHOG	1690	-0.742812	0.0697915	-10.6433	1.87386e-26	2.71467e-25
SAPCD2	2028.55	-0.772286	0.0726043	-10.6369	2.00648e-26	2.90263e-25
ELOVL6	609.667	-1.14806	0.107953	-10.6348	2.05308e-26	2.96789e-25
NSFL1C	9077.23	-0.452537	0.04256	-10.6329	2.09444e-26	3.02552e-25
JAZF1	987.362	-0.839603	0.0790008	-10.6278	2.21302e-26	3.19223e-25
CENPB	11030.5	-0.480025	0.0451859	-10.6233	2.32105e-26	3.34567e-25
GGA2	3824.96	-0.548847	0.0516814	-10.6198	2.41035e-26	3.4719e-25
EPOR	1408.98	-0.737367	0.0694497	-10.6173	2.47675e-26	3.565e-25
SAMD9	11101.1	-0.739852	0.0696962	-10.6154	2.52781e-26	3.6333e-25
RHNO1	1039.32	-0.874687	0.0824859	-10.6041	2.85259e-26	4.09427e-25
TM9SF4	9132.31	-0.449511	0.0424565	-10.5876	3.40242e-26	4.87301e-25
ENOSF1	2426.45	-0.665157	0.0628688	-10.5801	3.68619e-26	5.27193e-25
CRK	4821.03	-0.496829	0.0469696	-10.5777	3.78249e-26	5.40582e-25
PSMB7	5710.66	-0.468302	0.0442734	-10.5775	3.78958e-26	5.41211e-25
ABCD1	4593.72	-0.523282	0.0494834	-10.5749	3.89607e-26	5.56025e-25
CHAF1A	1423.72	-0.791794	0.0750147	-10.5552	4.80689e-26	6.84073e-25
KLC1	10787.4	-0.457007	0.043304	-10.5535	4.89546e-26	6.96185e-25
PSMD1	11883.2	-0.424664	0.0402668	-10.5463	5.28594e-26	7.51185e-25
SLC35F5	2936.21	-0.687697	0.0652187	-10.5445	5.3869e-26	7.64993e-25
NEDD8	4811.28	-0.566371	0.053727	-10.5417	5.55156e-26	7.8782e-25
SLC10A3	2544.85	-0.77453	0.0735469	-10.5311	6.21037e-26	8.80072e-25
NUP43	1376.89	-0.767142	0.0729858	-10.5108	7.70116e-26	1.08903e-24
CABLES2	2282.19	-0.673037	0.0640733	-10.5042	8.26434e-26	1.16377e-24
PPP2R2C	514.867	-1.21375	0.115721	-10.4885	9.75347e-26	1.37155e-24
KPNB1	27048.8	-0.343833	0.0328245	-10.4749	1.12656e-25	1.58308e-24
MMP13	1261.52	-0.781822	0.074658	-10.472	1.16101e-25	1.63036e-24
HINT1	4992.03	-0.555768	0.0530897	-10.4685	1.20578e-25	1.69204e-24
DNAJC16	1810.75	-0.695704	0.0664981	-10.462	1.29078e-25	1.8088e-24
ADAM15	21350.2	-0.394977	0.0377615	-10.4598	1.32151e-25	1.84929e-24
KATNB1	1307.87	-0.741959	0.0709382	-10.4592	1.32929e-25	1.85888e-24
KBTBD2	2615.85	-0.582515	0.0557023	-10.4577	1.35164e-25	1.88883e-24
ZCCHC24	11048.8	-0.438505	0.0419389	-10.4558	1.3782e-25	1.9246e-24
PER2	1115.59	-0.831914	0.0795827	-10.4535	1.41287e-25	1.96892e-24
TRIP13	2076.88	-0.68119	0.0651935	-10.4487	1.48472e-25	2.06761e-24
CCDC47	12428.4	-0.408571	0.0391032	-10.4485	1.48835e-25	2.07124e-24
CAMK2G	13444.7	-0.456861	0.0437427	-10.4443	1.55645e-25	2.16303e-24
IRF7	9441.96	-0.772908	0.0740081	-10.4436	1.56817e-25	2.17631e-24
PLP2	8567.93	-0.47776	0.0457553	-10.4416	1.60038e-25	2.21948e-24
ZNF469	9764.7	-0.578166	0.0554967	-10.418	2.05183e-25	2.8397e-24
MARK3	4690.33	-0.468464	0.0449828	-10.4143	2.13364e-25	2.9509e-24
VIM	63367.3	-0.466924	0.044893	-10.4008	2.45783e-25	3.39228e-24
KCNAB2	2927.05	-0.606904	0.0584276	-10.3873	2.83303e-25	3.90478e-24
TET2	1775.84	-0.677202	0.0652779	-10.3741	3.25139e-25	4.47527e-24
PPP1R3B	598.028	-1.11253	0.107295	-10.3689	3.43547e-25	4.72219e-24
PCYT1A	6869.48	-0.418493	0.0403776	-10.3645	3.59642e-25	4.93668e-24
SMC1A	6872.65	-0.415103	0.0400784	-10.3573	3.87856e-25	5.32033e-24
BCAS2	1820.23	-0.699234	0.0675522	-10.351	4.14043e-25	5.67568e-24
GCNT2	2563.16	-0.581223	0.0561671	-10.3481	4.26851e-25	5.83537e-24
PSMD11	5767.25	-0.538275	0.0520397	-10.3435	4.47675e-25	6.1159e-24
BTBD6	2920.92	-0.615121	0.0597305	-10.2983	7.1736e-25	9.74729e-24
ESCO1	2629.47	-0.763793	0.0742045	-10.2931	7.57206e-25	1.02818e-23
VDAC3	3615.67	-0.511643	0.0497711	-10.2799	8.68033e-25	1.17708e-23
DNAJC5	11576.4	-0.369316	0.0359441	-10.2747	9.16045e-25	1.24051e-23
XPNPEP1	3029.46	-0.548566	0.0534181	-10.2693	9.69238e-25	1.31166e-23
PSMD12	6967.95	-0.568757	0.0553853	-10.2691	9.7108e-25	1.31327e-23
SMC4	7916.69	-0.631565	0.0615045	-10.2686	9.76068e-25	1.31913e-23
HMGN4	2307.54	-0.776373	0.0756138	-10.2676	9.86146e-25	1.33186e-23
ILF3	26573.9	-0.396657	0.0386483	-10.2632	1.03198e-24	1.39283e-23
SERPIND1	708.972	-1.00531	0.0979962	-10.2587	1.08147e-24	1.45767e-23
PEX13	1538.55	-0.836464	0.0815751	-10.2539	1.13659e-24	1.52992e-23
LOC100133091	1267.2	-0.761135	0.0742426	-10.252	1.15917e-24	1.55823e-23
PSMD13	9563.6	-0.424667	0.0415025	-10.2323	1.42073e-24	1.90221e-23
IRF2BPL	14195.3	-0.417047	0.0407687	-10.2296	1.46128e-24	1.9552e-23
HTATIP2	2325.83	-0.685039	0.0669861	-10.2266	1.50755e-24	2.01577e-23
IL17RE	188.276	-1.80581	0.17662	-10.2242	1.54428e-24	2.06351e-23
SIRPA	3154.21	-0.522333	0.0511292	-10.2159	1.68232e-24	2.24647e-23
LRP8	4727.12	-0.574847	0.0563021	-10.2101	1.78752e-24	2.38538e-23
PAPOLA	11730.6	-0.501013	0.049072	-10.2097	1.7933e-24	2.39016e-23
NDNF	288.203	-1.53422	0.150429	-10.1989	2.00436e-24	2.66943e-23
SSX2IP	2268.97	-0.750035	0.0736154	-10.1885	2.2307e-24	2.96499e-23
CEP19	283.396	-1.57854	0.155225	-10.1694	2.71694e-24	3.60415e-23
LOC101928841	286.972	-1.58863	0.156336	-10.1617	2.94053e-24	3.89818e-23
CLCN5	1388.46	-0.711896	0.0700648	-10.1605	2.97455e-24	3.9381e-23
NOS1	1000.56	-0.862481	0.0848954	-10.1593	3.01116e-24	3.98134e-23
TET3	2355.67	-0.59644	0.0587147	-10.1583	3.04408e-24	4.02223e-23
NBPF1	23663.4	-0.424359	0.0418303	-10.1448	3.49589e-24	4.60712e-23
FAM102B	2693.7	-0.692462	0.0682681	-10.1433	3.55031e-24	4.67578e-23
MYH9	46983.4	-0.536028	0.0528538	-10.1417	3.60721e-24	4.74761e-23
CCDC88A	6472.94	-0.598418	0.0590418	-10.1355	3.84405e-24	5.04942e-23
MBD2	3406.63	-0.525083	0.051819	-10.133	3.9425e-24	5.17199e-23
SNX11	1694.3	-0.729139	0.0720048	-10.1263	4.22478e-24	5.5315e-23
PPP1CA	10670.8	-0.357955	0.0354038	-10.1106	4.95653e-24	6.48114e-23
EPOP	578.604	-1.06491	0.105557	-10.0886	6.20724e-24	8.0903e-23
FASN	29960.1	-0.610198	0.0604885	-10.0878	6.25341e-24	8.14521e-23
RPS6KA1	4657.78	-0.528167	0.0523674	-10.0858	6.38393e-24	8.30984e-23
SKA2	2911.71	-0.895722	0.0889003	-10.0756	7.08354e-24	9.19673e-23
SPC24	693.016	-1.00295	0.0995756	-10.0723	7.32777e-24	9.50156e-23
SLC44A1	3606.27	-0.520654	0.0516955	-10.0715	7.38106e-24	9.5645e-23
ZNF267	693.241	-1.03033	0.102303	-10.0714	7.39062e-24	9.57074e-23
GTPBP2	5931.56	-0.677208	0.0672616	-10.0683	7.63077e-24	9.86903e-23
BAZ1B	5642.42	-0.424473	0.04216	-10.0682	7.63988e-24	9.87447e-23
LOC284454	1892.22	-0.690233	0.0685849	-10.0639	7.97475e-24	1.02941e-22
TASOR	6138.91	-0.50549	0.0502559	-10.0583	8.44346e-24	1.08921e-22
ZSWIM5	1196.35	-0.850062	0.0845591	-10.0529	8.92176e-24	1.15018e-22
DNAJB11	4639.87	-0.562364	0.0559634	-10.0488	9.30026e-24	1.19667e-22
ZEB1	3072.05	-0.572483	0.0570587	-10.0332	1.08888e-23	1.3975e-22
PSMB6	4689.6	-0.57648	0.0574734	-10.0304	1.12094e-23	1.43682e-22
FAM8A1	1582.05	-0.881834	0.0880183	-10.0188	1.2608e-23	1.61403e-22
MIEF1	3160.39	-0.501144	0.0500349	-10.0159	1.29779e-23	1.65823e-22
CENPO	2199.43	-0.837016	0.0835786	-10.0147	1.31341e-23	1.67711e-22
SORBS3	3592.36	-0.514317	0.0514085	-10.0045	1.45599e-23	1.85565e-22
MEAF6	2059.9	-0.655054	0.06552	-9.99778	1.55845e-23	1.98247e-22
BZW1	33105.7	-0.54928	0.0549476	-9.99643	1.57994e-23	2.00854e-22
CDK2	1783.3	-0.775737	0.0776228	-9.99368	1.62438e-23	2.06374e-22
RACGAP1	2065.91	-0.615094	0.0616481	-9.9775	1.91229e-23	2.42798e-22
ARPP19	4196.4	-0.661603	0.0663239	-9.97533	1.95448e-23	2.47998e-22
NDC80	913.09	-1.03156	0.103426	-9.97392	1.98253e-23	2.51399e-22
PTPRF	12803.9	-0.586759	0.058847	-9.97093	2.04305e-23	2.58911e-22
DEF8	2334.51	-0.645089	0.0647635	-9.96069	2.26478e-23	2.86829e-22
EGF	549.027	-1.0919	0.109628	-9.96004	2.27978e-23	2.88548e-22
EIF4EBP1	4032.11	-0.544387	0.054668	-9.95806	2.32568e-23	2.94172e-22
TFDP1	5043.73	-0.464427	0.0466587	-9.95371	2.42965e-23	3.06938e-22
RAP1GDS1	1660.23	-0.659511	0.0662987	-9.94757	2.58409e-23	3.26039e-22
DDX50	3316.63	-0.603282	0.0606634	-9.94474	2.65878e-23	3.35043e-22
DCLRE1C	952.134	-0.854989	0.0860613	-9.93466	2.9419e-23	3.70487e-22
TPD52L2	11245.4	-0.358499	0.0361499	-9.91703	3.51058e-23	4.41828e-22
ISG20	1210.37	-1.03616	0.10457	-9.90883	3.81087e-23	4.79322e-22
RALGDS	3392.06	-0.612074	0.0617959	-9.90477	3.96895e-23	4.98894e-22
APOL2	1886.27	-0.842337	0.0850577	-9.90313	4.03464e-23	5.06834e-22
KCTD15	3208.53	-0.491747	0.0496647	-9.90134	4.10741e-23	5.15653e-22
GMPPB	3717.16	-0.620076	0.0626595	-9.89596	4.33439e-23	5.43471e-22
HDHD5	1771.28	-0.621003	0.0628586	-9.87936	5.11561e-23	6.39435e-22
HMOX1	1186.51	-0.814365	0.0826362	-9.85481	6.53387e-23	8.14186e-22
ARHGAP31	4447.26	-0.46267	0.0470401	-9.83565	7.90571e-23	9.82093e-22
KCTD11	1330.75	-0.718757	0.0730954	-9.83314	8.10532e-23	1.00565e-21
EFR3B	1737.23	-0.681768	0.069344	-9.83168	8.22329e-23	1.01966e-21
EPG5	2337.26	-0.576628	0.0586572	-9.83047	8.32287e-23	1.03137e-21
MXD3	672.862	-1.0783	0.109863	-9.81497	9.7071e-23	1.20216e-21
DOK3	451.313	-1.23009	0.125365	-9.81202	9.99444e-23	1.23623e-21
IPO9	4237.21	-0.463991	0.0473175	-9.8059	1.06192e-22	1.31109e-21
GPT2	2489.39	-0.542915	0.0553962	-9.80059	1.11934e-22	1.37944e-21
SAMD8	12550.5	-0.487651	0.0497686	-9.79837	1.14419e-22	1.40921e-21
STRAP	4444.09	-0.509974	0.0520546	-9.79691	1.16081e-22	1.4288e-21
TMEM41B	3155.88	-0.675901	0.0690172	-9.79323	1.20387e-22	1.4809e-21
KDM4C	1733.16	-0.695269	0.0710172	-9.79014	1.24127e-22	1.52504e-21
C15orf39	2316.76	-0.655495	0.0669814	-9.78622	1.29034e-22	1.58437e-21
FAM110A	916.093	-0.81357	0.0832958	-9.76724	1.55637e-22	1.90753e-21
TAPT1	517.984	-1.06238	0.108807	-9.76385	1.60928e-22	1.96998e-21
ROCK1	7686.5	-0.445268	0.045621	-9.76016	1.66891e-22	2.04173e-21
HECTD4	8382.21	-0.59881	0.0613831	-9.75529	1.75105e-22	2.14092e-21
HMG20B	6225.47	-0.447691	0.0459086	-9.75181	1.81214e-22	2.21158e-21
LCP1	5645.54	-0.535965	0.0550181	-9.74161	2.00353e-22	2.44071e-21
CDC45	599.817	-0.957071	0.0982717	-9.73903	2.05507e-22	2.502e-21
DBNDD2	2265.41	-0.766218	0.0787166	-9.73389	2.16165e-22	2.62857e-21
CDK14	1899.96	-0.762374	0.0783432	-9.73121	2.21928e-22	2.6954e-21
TRAPPC6B	1575.78	-0.726618	0.0747725	-9.71772	2.53391e-22	3.07196e-21
WDHD1	3423.18	-0.626691	0.0645117	-9.71437	2.6187e-22	3.17285e-21
GINS4	1486.27	-0.708426	0.0729663	-9.70895	2.76159e-22	3.34396e-21
ELAVL2	674.623	-1.03373	0.106541	-9.70264	2.93786e-22	3.55313e-21
CDC42EP3	1665.61	-0.688715	0.0710331	-9.6957	3.14483e-22	3.79888e-21
RRS1	1539.55	-0.733541	0.0756683	-9.69417	3.19231e-22	3.85393e-21
BTBD9	1510.16	-0.688516	0.0711245	-9.68043	3.65167e-22	4.39269e-21
ATG4A	890.894	-0.974971	0.100734	-9.6787	3.71414e-22	4.46517e-21
STIM2	3030.88	-0.496369	0.0513109	-9.67376	3.89802e-22	4.67786e-21
PIP4P2	2115.27	-0.61069	0.063135	-9.67276	3.93606e-22	4.72069e-21
DCAF7	18206.1	-0.34725	0.03593	-9.66462	4.26217e-22	5.10876e-21
GK	819.769	-0.839551	0.0868755	-9.66384	4.29448e-22	5.14443e-21
ZNF654	1368.97	-0.707599	0.073239	-9.6615	4.39382e-22	5.26031e-21
XRCC3	1124.08	-0.780551	0.0808285	-9.65688	4.59647e-22	5.49966e-21
CPSF6	4244.45	-0.456608	0.0472893	-9.65565	4.65213e-22	5.56294e-21
ZMIZ1	21936.9	-0.377006	0.0390992	-9.6423	5.29853e-22	6.32088e-21
OPLAH	3538.57	-0.697433	0.0723561	-9.63889	5.47789e-22	6.52712e-21
MEA1	3722.51	-0.520853	0.0540631	-9.63417	5.73527e-22	6.82169e-21
SMG7	5731.56	-0.427239	0.0443472	-9.63396	5.74714e-22	6.83177e-21
LRBA	4433.6	-0.5211	0.0540947	-9.6331	5.79562e-22	6.88534e-21
ALDH3A2	7221.41	-0.416392	0.0432369	-9.63049	5.94438e-22	7.0579e-21
RPS6KC1	3723.79	-0.511788	0.0531612	-9.62711	6.14348e-22	7.29e-21
AARS1	10210.4	-0.41487	0.0431004	-9.62567	6.22969e-22	7.38794e-21
PLEKHA6	1703.18	-0.76899	0.0799278	-9.62105	6.51622e-22	7.7232e-21
ZSWIM4	1660.9	-0.710024	0.07384	-9.6157	6.86408e-22	8.12593e-21
PSKH1	2656.75	-0.518286	0.0539375	-9.60901	7.32475e-22	8.65602e-21
TRIP12	17902	-0.376597	0.0391953	-9.60823	7.38097e-22	8.71733e-21
H2BC4	984.77	-0.929349	0.0967621	-9.60447	7.65485e-22	9.03551e-21
IPMK	1016.32	-1.08171	0.112816	-9.58826	8.9585e-22	1.05372e-20
CCDC82	1748.12	-0.63587	0.0663192	-9.58803	8.97817e-22	1.05542e-20
STK38	3869.13	-0.492652	0.0513881	-9.58688	9.07851e-22	1.06659e-20
CCNF	1099.73	-0.769393	0.0802566	-9.58666	9.09817e-22	1.06828e-20
BLVRB	3604.16	-0.7711	0.0805123	-9.57742	9.95035e-22	1.16766e-20
PPM1H	2460.92	-0.528976	0.0552568	-9.57305	1.038e-21	1.21666e-20
NUP98	6056.59	-0.435117	0.0454594	-9.57155	1.05314e-21	1.23368e-20
SRGAP2	4744.9	-0.473412	0.0494924	-9.56535	1.11819e-21	1.30912e-20
NEFL	19544.4	-0.374336	0.039147	-9.56231	1.15159e-21	1.34667e-20
MIR22HG	1335.6	-0.797207	0.0834169	-9.5569	1.21335e-21	1.41724e-20
UBASH3B	3601.68	-0.506584	0.0530151	-9.55546	1.23032e-21	1.43623e-20
BNIP2	2348.48	-0.597565	0.0625769	-9.5493	1.30581e-21	1.52347e-20
MPRIP	56141.3	-0.345162	0.0361575	-9.54607	1.34708e-21	1.57071e-20
PSMD2	29188.5	-0.392968	0.0411663	-9.54586	1.3498e-21	1.57297e-20
SRPRA	27214.6	-0.34045	0.0356704	-9.54433	1.36996e-21	1.59554e-20
ANP32A	3652.74	-0.496443	0.0520298	-9.54151	1.40768e-21	1.63853e-20
CEP85L	540.932	-1.15045	0.120852	-9.51947	1.74066e-21	2.02027e-20
PFN1	34679.1	-0.414473	0.0435867	-9.50916	1.92206e-21	2.22953e-20
NUDT3	4326.74	-0.555289	0.058435	-9.50269	2.04545e-21	2.36992e-20
CKB	4747.03	-0.602108	0.0634195	-9.49405	2.22225e-21	2.57033e-20
NES	6047.26	-0.41284	0.0435245	-9.48524	2.41815e-21	2.7905e-20
NBPF10	9268.93	-0.40708	0.0429439	-9.47933	2.55929e-21	2.94831e-20
SMARCA4	19687.2	-0.477341	0.0503755	-9.47566	2.65089e-21	3.05034e-20
CYB5B	5333.72	-0.53256	0.0562254	-9.47188	2.74853e-21	3.15908e-20
CMAS	1492.36	-0.712394	0.0753809	-9.45059	3.3692e-21	3.85925e-20
BSDC1	5539.7	-0.400937	0.0425365	-9.42571	4.27194e-21	4.88218e-20
FANCA	894.569	-0.908963	0.0965029	-9.41902	4.55324e-21	5.20071e-20
OSBP2	2720.95	-0.519437	0.0552104	-9.40832	5.0411e-21	5.75143e-20
NAA50	12916.1	-0.534493	0.0568201	-9.40676	5.11658e-21	5.83093e-20
HSDL1	1889.11	-0.61885	0.0658071	-9.404	5.25277e-21	5.98275e-20
TMEM214	7806.12	-0.388966	0.0414007	-9.39515	5.71337e-21	6.49633e-20
AP3M1	23715.8	-0.40537	0.0431645	-9.39127	5.92832e-21	6.73694e-20
DPP8	1956.02	-0.618079	0.0658797	-9.38193	6.47732e-21	7.35253e-20
NQO1	5280.24	-0.430675	0.0459318	-9.3764	6.82639e-21	7.74003e-20
RIC8A	8542.91	-0.397483	0.042418	-9.37062	7.21099e-21	8.16691e-20
MYOD1	30.8972	-3.35883	0.3587	-9.36391	7.68427e-21	8.69315e-20
MYBL1	1234.25	-0.740163	0.0790623	-9.36177	7.84085e-21	8.86531e-20
KMT2D	11657.8	-0.660111	0.0705221	-9.36034	7.94825e-21	8.9817e-20
NPAS2	16631.6	-0.315233	0.0336854	-9.35813	8.11618e-21	9.16632e-20
ARRDC2	1998.94	-0.657866	0.0703538	-9.35083	8.69665e-21	9.8109e-20
CAPRIN2	5986.85	-0.393725	0.0421102	-9.34987	8.77558e-21	9.89439e-20
PSMA3	15266.8	-0.385607	0.0412449	-9.3492	8.83118e-21	9.95151e-20
ADIPOR2	3233.28	-0.471226	0.0504414	-9.34204	9.4493e-21	1.06361e-19
DYRK2	1701.65	-0.624535	0.0668585	-9.34116	9.52862e-21	1.07194e-19
BEND5	397.09	-1.19814	0.128314	-9.33754	9.85963e-21	1.10733e-19
YY1	6080.04	-0.40884	0.0438152	-9.33103	1.04851e-20	1.17495e-19
MB21D2	1308.06	-0.683428	0.0732675	-9.32784	1.08047e-20	1.21009e-19
USF3	2624.94	-0.557885	0.0598218	-9.32578	1.10169e-20	1.23249e-19
ASF1A	1621.15	-0.692418	0.0743364	-9.31466	1.22346e-20	1.36643e-19
UBQLN2	2028.32	-0.605386	0.0650034	-9.31314	1.24105e-20	1.38531e-19
ADRM1	9010.68	-0.521187	0.0560009	-9.30677	1.31777e-20	1.46933e-19
SLC43A3	2108.74	-0.588685	0.0632698	-9.30436	1.34807e-20	1.50227e-19
SUZ12	3394.03	-0.623618	0.0670249	-9.30427	1.34917e-20	1.50267e-19
UBAP1	2336.33	-0.512588	0.0550943	-9.30383	1.35474e-20	1.50803e-19
WDR41	987.339	-0.778905	0.0837591	-9.29934	1.41318e-20	1.57222e-19
RHOC	14243	-0.432935	0.0466122	-9.28802	1.57187e-20	1.74781e-19
TMCO3	4141.99	-0.445158	0.047931	-9.28747	1.57999e-20	1.75586e-19
RAB22A	4801.47	-0.440661	0.0474506	-9.28673	1.591e-20	1.76713e-19
DIPK2A	892.071	-0.769644	0.082917	-9.28211	1.66163e-20	1.84455e-19
LOC154761	372.047	-1.27576	0.137479	-9.27965	1.70035e-20	1.8865e-19
SLC45A4	2658.54	-0.636668	0.0686887	-9.2689	1.88079e-20	2.08325e-19
TONSL	4807.36	-0.483297	0.0522243	-9.25426	2.15717e-20	2.38807e-19
PKDCC	284.536	-1.35118	0.146115	-9.24741	2.3e-20	2.54338e-19
RRM1	4253.54	-0.507845	0.0549297	-9.24536	2.34449e-20	2.59116e-19
ARHGAP24	1904.97	-0.587269	0.063592	-9.23495	2.584e-20	2.85118e-19
DOT1L	3585.87	-0.564869	0.0613345	-9.20965	3.27188e-20	3.59835e-19
NUP62	6811.92	-0.429711	0.046678	-9.20585	3.38975e-20	3.72593e-19
SLAIN1	469.286	-1.12028	0.121778	-9.1994	3.59959e-20	3.94583e-19
BASP1	6317.91	-0.375979	0.0408813	-9.19685	3.6858e-20	4.03814e-19
FGF11	228.698	-1.47915	0.160859	-9.19528	3.74009e-20	4.09539e-19
EXPH5	1035.94	-0.728896	0.0793153	-9.18985	3.93379e-20	4.30281e-19
GBA2	24297.1	-0.429242	0.0467233	-9.1869	4.04333e-20	4.42022e-19
E2F8	398.263	-1.42667	0.155331	-9.18469	4.12716e-20	4.50942e-19
STX6	2205.22	-0.595289	0.064848	-9.17977	4.32015e-20	4.71517e-19
CLN6	894.263	-0.871034	0.0948979	-9.17865	4.36543e-20	4.76201e-19
HPCAL1	10586.1	-0.420953	0.0459075	-9.16959	4.74812e-20	5.16547e-19
LINC01184	1658.85	-0.691614	0.0754675	-9.16439	4.98286e-20	5.41499e-19
TAF10	3721.73	-0.483666	0.0528018	-9.16004	5.18789e-20	5.62838e-19
HLTF	3965.72	-0.603713	0.0659076	-9.15999	5.19039e-20	5.62838e-19
ACER3	4382.24	-0.548724	0.0599131	-9.15867	5.2541e-20	5.6944e-19
CIB1	3758.91	-0.564785	0.0617485	-9.14654	5.87888e-20	6.3681e-19
PPP2CA	7478.85	-0.363571	0.0397673	-9.14247	6.10406e-20	6.60491e-19
OTUD7B	3510.67	-0.456404	0.0499239	-9.14199	6.13116e-20	6.62711e-19
HNRNPH3	6773.68	-0.413047	0.0452092	-9.13636	6.45915e-20	6.9779e-19
TAB3	2209.61	-0.57052	0.0624458	-9.13623	6.46678e-20	6.98239e-19
CTDSPL2	2735.61	-0.563353	0.0616781	-9.13375	6.61639e-20	7.13627e-19
RAC2	4056.19	-0.448179	0.0491076	-9.12647	7.07714e-20	7.62098e-19
STAC	219.393	-1.52298	0.167004	-9.11944	7.55132e-20	8.12725e-19
E2F2	209.604	-1.62622	0.178327	-9.11928	7.56266e-20	8.13511e-19
ESAM	843.947	-0.849415	0.0932058	-9.11333	7.98935e-20	8.58493e-19
ZCCHC2	4416.65	-0.482514	0.0529594	-9.11101	8.16164e-20	8.76538e-19
UBA6	9040.31	-0.476252	0.0522916	-9.10762	8.42122e-20	9.03935e-19
TRABD2B	651.068	-0.87714	0.0963534	-9.10336	8.75821e-20	9.38606e-19
TOMM40L	1616.81	-0.632895	0.0695276	-9.10279	8.804e-20	9.43011e-19
MICALL1	2021.66	-0.589163	0.0647262	-9.10239	8.83683e-20	9.46025e-19
FOXL1	2381.07	-0.551427	0.0606201	-9.09643	9.33458e-20	9.9772e-19
RBMS1	3668.76	-0.498263	0.0548125	-9.09031	9.87591e-20	1.05446e-18
LMBRD2	5115.74	-0.507264	0.0558031	-9.09025	9.88112e-20	1.05446e-18
C3orf67	671.616	-1.05506	0.116071	-9.08979	9.92325e-20	1.05839e-18
SHC1	5867.51	-0.382828	0.042129	-9.08703	1.01778e-19	1.08439e-18
MUS81	2321.33	-0.524329	0.0577545	-9.07858	1.10003e-19	1.16955e-18
MTR	1908.15	-0.671998	0.0740299	-9.07739	1.11209e-19	1.18113e-18
DHFR	1186.14	-0.694234	0.076637	-9.05873	1.31976e-19	1.39653e-18
GIT1	2467.16	-0.540237	0.0597188	-9.04634	1.47847e-19	1.56283e-18
CNOT1	12522.3	-0.421565	0.0466087	-9.04477	1.49983e-19	1.58375e-18
PROSER1	1962.48	-0.644501	0.0714128	-9.025	1.79701e-19	1.88766e-18
ZSCAN30	823.288	-0.794537	0.0880693	-9.02172	1.85153e-19	1.94391e-18
ARRDC3	1936.86	-0.641651	0.0711496	-9.01833	1.90976e-19	2.00401e-18
IKBKG	2342.18	-0.556185	0.061682	-9.01698	1.93338e-19	2.02774e-18
UBE3B	5410.94	-0.393327	0.0436408	-9.01285	2.00778e-19	2.10357e-18
ARID1A	9170.28	-0.392994	0.0436197	-9.00955	2.06895e-19	2.16429e-18
OAS1	16081.2	-0.636271	0.0706481	-9.0062	2.13324e-19	2.23038e-18
CNTROB	2134.31	-0.534575	0.0593665	-9.00467	2.16318e-19	2.26051e-18
CASKIN1	271.591	-1.3575	0.150928	-8.99435	2.3764e-19	2.48075e-18
SSNA1	1669.26	-0.69298	0.077065	-8.99216	2.42426e-19	2.52809e-18
C11orf58	6019.17	-0.439142	0.0488818	-8.98375	2.61692e-19	2.72618e-18
FBXO42	2085.26	-0.559976	0.0623584	-8.97995	2.70879e-19	2.81801e-18
CKS2	952.983	-0.779484	0.0868029	-8.97993	2.70928e-19	2.81801e-18
LOC100506055	2758.63	-0.629491	0.0701051	-8.97925	2.72626e-19	2.83422e-18
BST2	15884.5	-1.34704	0.15007	-8.97612	2.80486e-19	2.91292e-18
VPS9D1-AS1	744.465	-0.919748	0.102524	-8.97109	2.93601e-19	3.04755e-18
TENT4A	3233.36	-0.527539	0.0588205	-8.96862	3.00249e-19	3.11495e-18
CFL2	5524.13	-0.556738	0.0621226	-8.96191	3.19098e-19	3.30538e-18
ADAT1	1404.42	-0.70196	0.078343	-8.96009	3.24415e-19	3.35873e-18
VSIG1	309.133	-1.20889	0.135055	-8.95109	3.52003e-19	3.64249e-18
CCDC9B	9504.2	-0.431363	0.0482218	-8.94541	3.70573e-19	3.83268e-18
EMC3-AS1	795.22	-0.837213	0.0936026	-8.94434	3.74182e-19	3.86802e-18
LARP4B	2937.13	-0.500756	0.0559933	-8.94313	3.78293e-19	3.90851e-18
ATXN2L	8200.15	-0.419644	0.0469639	-8.93545	4.05518e-19	4.18765e-18
RUBCN	3116.51	-0.505179	0.0565454	-8.93405	4.10707e-19	4.23689e-18
MEN1	4211.45	-0.48496	0.0543354	-8.9253	4.44494e-19	4.5784e-18
XPO5	3849.39	-0.464267	0.0520303	-8.92303	4.53718e-19	4.66864e-18
RIN1	2421.31	-0.482464	0.0540728	-8.92249	4.5592e-19	4.6889e-18
LZIC	1867.66	-0.625899	0.0701907	-8.91712	4.78563e-19	4.91926e-18
LOC100288203	1199.27	-0.682718	0.0766199	-8.91046	5.08211e-19	5.21603e-18
USP32	5023.87	-0.395235	0.0443589	-8.90994	5.10603e-19	5.23791e-18
ZNF367	659.657	-1.015	0.11414	-8.89257	5.97127e-19	6.10373e-18
HLF	225.28	-1.50285	0.169037	-8.89063	6.07643e-19	6.20493e-18
FBXO41	2329.07	-0.613638	0.0690286	-8.88962	6.13188e-19	6.25837e-18
GNB1	40615.8	-0.333988	0.0375827	-8.88676	6.29187e-19	6.41841e-18
SNX21	3844.36	-0.433766	0.0488172	-8.88552	6.36207e-19	6.48674e-18
MORF4L2	18513	-0.438156	0.0493207	-8.88382	6.46052e-19	6.58378e-18
ATG5	1282.93	-0.642323	0.0724359	-8.86747	7.48248e-19	7.60984e-18
PDLIM7	5687.57	-0.45784	0.0516467	-8.86485	7.66064e-19	7.78709e-18
WDR76	598.013	-0.887483	0.100246	-8.85306	8.5155e-19	8.64297e-18
PREB	3493.29	-0.445182	0.0503944	-8.83397	1.01029e-18	1.02181e-17
CUL1	3788.3	-0.412202	0.0466805	-8.83028	1.0441e-18	1.05495e-17
TMEM92	661.929	-0.833	0.09439	-8.82508	1.09378e-18	1.10458e-17
FANCD2	1243.88	-0.774895	0.0878224	-8.82343	1.11003e-18	1.12043e-17
SRCAP	7982.09	-0.465096	0.0527248	-8.8212	1.13239e-18	1.14243e-17
PIGA	1043.21	-0.676238	0.0767062	-8.81595	1.18671e-18	1.19544e-17
PHEX	181.978	-1.80905	0.2053	-8.81171	1.23256e-18	1.24038e-17
FKBP5	339.014	-1.35503	0.153779	-8.81154	1.23437e-18	1.24158e-17
SPRED1	8313.1	-0.504667	0.0573607	-8.79813	1.39112e-18	1.39715e-17
CDKN2D	740.835	-0.843159	0.0959056	-8.79155	1.47514e-18	1.48006e-17
DNAAF5	3557.56	-0.550291	0.0626012	-8.79042	1.48999e-18	1.49347e-17
PTPRM	7198.69	-0.42369	0.0482193	-8.78673	1.53974e-18	1.54257e-17
SREK1	1637.71	-0.643353	0.0732283	-8.78558	1.55558e-18	1.55767e-17
GPATCH2L	9188.17	-0.415264	0.0472739	-8.78423	1.57442e-18	1.57575e-17
OSBPL2	2803.12	-0.469735	0.0534895	-8.78182	1.60846e-18	1.60902e-17
PLEKHA8	2321.16	-0.519769	0.0592632	-8.77051	1.77858e-18	1.77567e-17
EPHA5	1336.88	-0.635799	0.0724935	-8.77042	1.78004e-18	1.77625e-17
POLA2	1856.94	-0.559208	0.0637995	-8.76508	1.86638e-18	1.86148e-17
DDI2	2126.11	-0.589341	0.067324	-8.7538	2.06284e-18	2.05539e-17
ZNF160	3864.38	-0.473744	0.0541206	-8.75349	2.06852e-18	2.06003e-17
ARHGAP17	1381.7	-0.604818	0.0691051	-8.75216	2.09315e-18	2.08353e-17
MLEC	27226.7	-0.327544	0.0374327	-8.75021	2.12962e-18	2.11879e-17
KIF2A	3413.91	-0.490825	0.0561438	-8.74229	2.28442e-18	2.26943e-17
WSB1	4956.42	-0.449512	0.0514394	-8.73867	2.35868e-18	2.33974e-17
MYL6B	3050.49	-0.567215	0.0649609	-8.73163	2.51027e-18	2.48766e-17
PRKAA2	1721.86	-0.678665	0.0777289	-8.73118	2.52022e-18	2.4963e-17
GDF11	2278.52	-0.523156	0.0599516	-8.7263	2.6313e-18	2.60504e-17
CPS1	1192.91	-0.791003	0.0906922	-8.72184	2.7371e-18	2.70712e-17
STRIP2	1305.34	-0.689972	0.0791155	-8.72107	2.75587e-18	2.72435e-17
VKORC1L1	1806.98	-0.616984	0.0707975	-8.71477	2.91358e-18	2.87602e-17
PLEKHH1	1057.6	-0.684179	0.0785738	-8.70747	3.10719e-18	3.06113e-17
TCAF2P1	266.956	-1.29171	0.148444	-8.70168	3.27011e-18	3.22006e-17
TEDC1	916.932	-0.774087	0.0890212	-8.69554	3.45189e-18	3.39407e-17
E2F1	1420.47	-0.59361	0.0682966	-8.69165	3.57213e-18	3.51059e-17
TRPM2	1973.45	-0.531514	0.0611811	-8.68756	3.70314e-18	3.63756e-17
PSMB4	11666.9	-0.361397	0.0416319	-8.68077	3.9311e-18	3.85585e-17
CCDC86	4576.06	-0.38291	0.0441473	-8.67346	4.1919e-18	4.10565e-17
CAMK2B	3685.41	-0.497764	0.0574071	-8.67077	4.29198e-18	4.19959e-17
PCNP	5061.75	-0.530339	0.0611714	-8.66972	4.33173e-18	4.23643e-17
UBE2Q1	5116.08	-0.366024	0.0422252	-8.66838	4.38318e-18	4.28466e-17
ZBTB40	6696.85	-0.437866	0.0505155	-8.66796	4.39941e-18	4.29844e-17
AP1B1	7045.59	-0.423201	0.0488794	-8.65807	4.79809e-18	4.68116e-17
TMSB10	48202	-0.458898	0.0530079	-8.65717	4.83628e-18	4.71614e-17
HSPA5	41982.1	-0.279479	0.032296	-8.65367	4.98707e-18	4.86082e-17
ZNF562	2051.64	-0.521107	0.0602501	-8.64907	5.19191e-18	5.05803e-17
DTNA	931.25	-0.733344	0.084792	-8.64874	5.20714e-18	5.07042e-17
QDPR	891.671	-0.791196	0.0916132	-8.63626	5.8084e-18	5.63952e-17
CHRM3	2749.61	-0.473303	0.0548569	-8.62796	6.24537e-18	6.06087e-17
DOCK7	3599.62	-0.488802	0.0566888	-8.62255	6.54765e-18	6.35116e-17
BZW1P2	5318.35	-0.637101	0.0738955	-8.62165	6.59963e-18	6.3985e-17
ARL6	598.422	-0.993031	0.11522	-8.61854	6.78116e-18	6.57133e-17
DDX39A	5350.37	-0.46132	0.0535467	-8.61528	6.97706e-18	6.74818e-17
MIS18BP1	1042.26	-0.779034	0.0904547	-8.61242	7.15319e-18	6.91521e-17
MTPN	10634.4	-0.451479	0.0524488	-8.608	7.43473e-18	7.18394e-17
NCAPD2	3989.47	-0.46566	0.0541118	-8.60552	7.59719e-18	7.33739e-17
PPP1CC	10830.2	-0.49346	0.0573472	-8.60478	7.64606e-18	7.38105e-17
CDYL2	2310.83	-0.519525	0.060396	-8.60198	7.83536e-18	7.55655e-17
MITF	476.722	-1.01836	0.118399	-8.60108	7.89673e-18	7.61209e-17
DUSP18	429.095	-0.997345	0.115969	-8.60011	7.96365e-18	7.67292e-17
PER1	1041.36	-0.666069	0.0775432	-8.58965	8.72362e-18	8.38909e-17
NAA40	3402.85	-0.449817	0.0523807	-8.58747	8.89085e-18	8.54583e-17
PPAN	2811.73	-0.745865	0.086923	-8.58075	9.42531e-18	9.04228e-17
UBE2I	3644.63	-0.412031	0.0480269	-8.57917	9.55627e-18	9.1592e-17
STIP1	13968.7	-0.313583	0.0365683	-8.57529	9.88391e-18	9.46871e-17
LOC101927789	213.967	-1.45752	0.170003	-8.57351	1.00379e-17	9.6117e-17
TALDO1	9703.99	-0.344163	0.0401849	-8.56448	1.08565e-17	1.03857e-16
CPT1A	6534.59	-0.350142	0.0408855	-8.56398	1.0904e-17	1.04261e-16
DCAF10	1628.74	-0.641119	0.0749448	-8.55455	1.18333e-17	1.13093e-16
OTUD6B	2052.02	-0.582794	0.0681728	-8.54877	1.24408e-17	1.18786e-16
FAM199X	4433.53	-0.512384	0.0599432	-8.54782	1.25438e-17	1.19656e-16
KANSL1	5398.83	-0.373275	0.0436831	-8.54507	1.28461e-17	1.22424e-16
APPL2	3448.87	-0.491084	0.0575	-8.54059	1.33536e-17	1.2696e-16
PKMYT1	645.939	-0.875315	0.102573	-8.53355	1.41928e-17	1.34812e-16
OTULINL	2752.6	-0.623169	0.0730388	-8.53202	1.43813e-17	1.36538e-16
TXNDC17	1392.89	-0.620598	0.0727475	-8.53085	1.45274e-17	1.3786e-16
LANCL3	515.228	-0.972608	0.114041	-8.52856	1.48178e-17	1.4055e-16
LARS2	3532.81	-0.50243	0.0589148	-8.52807	1.48805e-17	1.41077e-16
C1orf21	799.829	-0.769271	0.0902332	-8.52536	1.52337e-17	1.44358e-16
FUT4	583.228	-0.878725	0.103077	-8.52495	1.52873e-17	1.4473e-16
PSD3	3796.39	-0.46011	0.0539767	-8.52422	1.53841e-17	1.45578e-16
TAOK1	6039.32	-0.488881	0.0574068	-8.51607	1.65063e-17	1.56124e-16
ADPRHL2	2793	-0.55834	0.0655854	-8.51318	1.69226e-17	1.59836e-16
ECM1	505.615	-0.937066	0.110074	-8.51302	1.69466e-17	1.59987e-16
HSPA13	3991.32	-0.601689	0.0706818	-8.51264	1.70014e-17	1.60355e-16
FAM168A	9861.83	-0.346288	0.0407391	-8.50013	1.89382e-17	1.78038e-16
MKNK2	7214.6	-0.416558	0.0490472	-8.493	2.01363e-17	1.89213e-16
ARMH3	1754.73	-0.605946	0.0713568	-8.49177	2.03511e-17	1.91143e-16
FZD6	5446.87	-0.388603	0.0457797	-8.48854	2.09241e-17	1.96433e-16
ASXL1	6856.81	-0.375387	0.0442406	-8.48512	2.15502e-17	2.02216e-16
SPRED3	763.195	-0.781706	0.0921299	-8.48482	2.16051e-17	2.02637e-16
WDR77	2154.68	-0.49607	0.0585105	-8.47831	2.28489e-17	2.14203e-16
BARD1	646.624	-0.882805	0.10413	-8.47788	2.29325e-17	2.14887e-16
SYNE3	648.346	-0.817996	0.0965487	-8.47237	2.40449e-17	2.24996e-16
TNFSF9	667.482	-0.90712	0.107107	-8.46929	2.4689e-17	2.30916e-16
CHD3	10187.8	-0.400901	0.0473769	-8.46195	2.62936e-17	2.45696e-16
NCOA5	5745.61	-0.346121	0.0409085	-8.46087	2.65386e-17	2.4787e-16
RNF144B	376.622	-1.08415	0.128238	-8.45419	2.81033e-17	2.62363e-16
RXRA	1946.18	-0.601101	0.0711078	-8.45338	2.82992e-17	2.64069e-16
AFF4	8489.56	-0.391576	0.0463308	-8.45173	2.87015e-17	2.67699e-16
OAS3	89939.3	-0.883292	0.104586	-8.44558	3.02529e-17	2.81908e-16
LMNB2	7618.65	-0.406548	0.0481434	-8.44453	3.05278e-17	2.84338e-16
LMNB1	3861.79	-0.416174	0.0492953	-8.44247	3.10705e-17	2.89259e-16
PIK3CD	1277.92	-0.614879	0.0729296	-8.43113	3.4233e-17	3.18259e-16
NOP56	8821.81	-0.3264	0.038729	-8.42781	3.5219e-17	3.27124e-16
CCL28	622.216	-0.920952	0.109318	-8.42453	3.62196e-17	3.36108e-16
THOP1	2281.41	-0.578348	0.0687225	-8.4157	3.90556e-17	3.62092e-16
ZNHIT3	875.178	-0.822879	0.0977973	-8.41413	3.95829e-17	3.66811e-16
CREM	4951.87	-0.388109	0.0461519	-8.40938	4.12175e-17	3.81784e-16
NOTCH2	13987.1	-0.397367	0.0472627	-8.40762	4.18398e-17	3.87191e-16
CARHSP1	1853.15	-0.636012	0.0756637	-8.40577	4.25054e-17	3.9317e-16
ACBD5	1345.41	-0.665078	0.0791339	-8.40446	4.29819e-17	3.97395e-16
CLK3	2021.85	-0.598854	0.071361	-8.39188	4.78415e-17	4.41919e-16
DDX24	9675.53	-0.350829	0.0418242	-8.38818	4.93725e-17	4.55434e-16
FAM126B	1481.29	-0.62721	0.0748414	-8.38053	5.26915e-17	4.85384e-16
XRCC2	808.728	-0.814974	0.0972662	-8.37881	5.34672e-17	4.92079e-16
SOWAHC	2368.29	-0.521508	0.0622469	-8.37806	5.38061e-17	4.94972e-16
MTSS1	1150.66	-0.652666	0.0779427	-8.37365	5.58589e-17	5.13621e-16
GDI1	9175.41	-0.37163	0.0443942	-8.37113	5.70688e-17	5.24267e-16
ZMPSTE24	4216.34	-0.582538	0.0696032	-8.36942	5.79038e-17	5.31696e-16
PSME2	4962.94	-0.418175	0.0499958	-8.3642	6.05232e-17	5.55495e-16
SPC25	311.828	-1.18272	0.14144	-8.36197	6.16798e-17	5.65853e-16
ZNF621	3170.97	-0.497044	0.0594918	-8.35484	6.55197e-17	6.00533e-16
PBK	618.937	-0.882795	0.105692	-8.35251	6.68289e-17	6.12254e-16
GOLGA7	2330.26	-0.569912	0.0682533	-8.34996	6.82888e-17	6.2506e-16
CLIP1	5819.76	-0.354388	0.0424696	-8.3445	7.15159e-17	6.54301e-16
TRIM38	3430.36	-0.455804	0.0546268	-8.34396	7.18406e-17	6.56973e-16
M6PR	3713.21	-0.396561	0.0475273	-8.34386	7.19065e-17	6.57277e-16
FANCI	1876.73	-0.640317	0.0767483	-8.34307	7.23863e-17	6.61363e-16
SMC2	1685.79	-0.558123	0.0669766	-8.3331	7.87511e-17	7.18537e-16
ZW10	2364.78	-0.518119	0.0622204	-8.32717	8.28009e-17	7.54462e-16
TLE3	2209.65	-0.486224	0.0584092	-8.32444	8.47301e-17	7.71691e-16
SYNGAP1	2578.93	-0.520868	0.0625973	-8.32093	8.72727e-17	7.9413e-16
EOMES	258.75	-1.26908	0.152581	-8.31738	8.99297e-17	8.17938e-16
EEA1	1739.91	-0.657942	0.0792039	-8.30694	9.82039e-17	8.92388e-16
TMPO-AS1	182.84	-1.51816	0.182787	-8.30563	9.929e-17	9.0185e-16
UNKL	1669.93	-0.613482	0.0738745	-8.30438	1.0034e-16	9.10973e-16
SLAMF9	75.1592	-2.18903	0.263617	-8.30383	1.0081e-16	9.14828e-16
GSTP1	10716.5	-0.358597	0.0431932	-8.30216	1.02233e-16	9.27324e-16
ZBTB11	3124.41	-0.470651	0.0566963	-8.30125	1.03021e-16	9.34052e-16
USP1	2358.76	-0.593946	0.0715895	-8.29655	1.07176e-16	9.71291e-16
YWHAQ	24547.2	-0.29544	0.0356102	-8.29649	1.07234e-16	9.71379e-16
PLEK2	762.935	-0.753274	0.0908289	-8.29333	1.10124e-16	9.97105e-16
NACC1	13830.1	-0.309824	0.037373	-8.29005	1.13204e-16	1.02453e-15
DHX33	1878.67	-0.563472	0.0679799	-8.2888	1.14396e-16	1.03486e-15
SRPK1	7796.56	-0.417582	0.0504097	-8.28377	1.19332e-16	1.07903e-15
PYCR3	1727.12	-0.556092	0.0671321	-8.28355	1.19554e-16	1.08054e-15
CEP85	2267.98	-0.535152	0.0646679	-8.27539	1.28041e-16	1.15466e-15
ZC3HAV1L	388.278	-1.02917	0.124371	-8.27499	1.2847e-16	1.15801e-15
SLC25A13	1554.83	-0.544618	0.0659009	-8.2642	1.4064e-16	1.26715e-15
HNRNPD	6412.8	-0.417639	0.0505757	-8.2577	1.48501e-16	1.33677e-15
C8orf58	876.535	-0.730752	0.0885077	-8.25636	1.50177e-16	1.35126e-15
DST	10608.3	-0.469622	0.05691	-8.25202	1.55742e-16	1.4007e-15
TTLL11	1493.7	-0.559468	0.0678126	-8.25022	1.58105e-16	1.42132e-15
UBXN7	3725.31	-0.509217	0.0617389	-8.24791	1.61194e-16	1.44845e-15
KLHDC3	5432.98	-0.424788	0.0515193	-8.24522	1.64862e-16	1.48075e-15
ZNF207	5367.56	-0.374712	0.0454514	-8.24423	1.66223e-16	1.4923e-15
ATG16L1	5714.17	-0.349615	0.0424991	-8.22642	1.92893e-16	1.72942e-15
STC2	11981.8	-0.406444	0.0494793	-8.21442	2.13189e-16	1.90545e-15
RNF144A-AS1	488.703	-1.12596	0.137231	-8.2048	2.30984e-16	2.06359e-15
SOX12	5317.48	-0.423004	0.0515689	-8.2027	2.35039e-16	2.09796e-15
MED25	3273.78	-0.420393	0.0512544	-8.20208	2.3627e-16	2.108e-15
LYSMD3	3718.43	-0.542834	0.066267	-8.19161	2.57746e-16	2.29758e-15
GLO1	10021.4	-0.515024	0.0628936	-8.18881	2.63811e-16	2.3506e-15
TXNL4A	5588.94	-0.354926	0.0433574	-8.18605	2.69932e-16	2.40407e-15
PROM2	319.757	-1.24569	0.152523	-8.16724	3.15523e-16	2.80269e-15
IDS	9764.64	-0.343422	0.0420783	-8.16151	3.3087e-16	2.93383e-15
PDCD6IP	14459.1	-0.324126	0.0397281	-8.15862	3.38882e-16	3.00355e-15
AIMP2	535.487	-0.902465	0.110635	-8.15715	3.43012e-16	3.03882e-15
ADGRG1	2646.83	-0.491044	0.0602289	-8.15296	3.55117e-16	3.14467e-15
GFPT1	10532.9	-0.352069	0.0431894	-8.15175	3.58687e-16	3.17489e-15
FRYL	4116.82	-0.457155	0.0561778	-8.13765	4.03034e-16	3.56273e-15
MFSD14B	1881.79	-0.500155	0.0615294	-8.12872	4.33856e-16	3.83014e-15
ERF	1792.05	-0.574316	0.070724	-8.12052	4.64177e-16	4.09065e-15
FAM177A1	1684.03	-0.559572	0.0689495	-8.11568	4.83064e-16	4.25337e-15
FNIP2	1122.47	-0.65486	0.0807372	-8.11101	5.02016e-16	4.41253e-15
RUVBL2	4263.65	-0.524278	0.0646412	-8.11059	5.03727e-16	4.42563e-15
LBR	2003.83	-0.687642	0.0848062	-8.10839	5.12957e-16	4.50476e-15
CHTF18	1650.54	-0.668367	0.0824467	-8.10665	5.20327e-16	4.5655e-15
SLC38A9	563.002	-0.855039	0.105505	-8.10427	5.30649e-16	4.65404e-15
GALNT4	1683.34	-0.69548	0.0858264	-8.10334	5.34726e-16	4.68776e-15
KLHL23	625.548	-1.15293	0.1424	-8.09638	5.66178e-16	4.95486e-15
DNAJC9	6440.78	-0.354529	0.0438026	-8.09378	5.78433e-16	5.05771e-15
NMT1	15865.9	-0.311821	0.0385278	-8.09341	5.80195e-16	5.07092e-15
H3P16	269.56	-1.34506	0.166305	-8.08793	6.06871e-16	5.30176e-15
RRN3	1978.97	-0.572053	0.0707365	-8.08709	6.11058e-16	5.33603e-15
TMEM263	5665.74	-0.550506	0.0681075	-8.0829	6.32423e-16	5.51781e-15
TMCC2	1052.87	-0.629269	0.0779195	-8.07588	6.69915e-16	5.83986e-15
CLDN11	885.134	-0.75912	0.094031	-8.07308	6.85467e-16	5.96423e-15
IRS1	3685.55	-0.471523	0.0584472	-8.06751	7.17469e-16	6.23551e-15
FEM1C	2909.93	-0.559288	0.0693292	-8.06713	7.19726e-16	6.25243e-15
PPP1R15B	8537.18	-0.404242	0.050127	-8.06437	7.36149e-16	6.38958e-15
SCNN1B	413.402	-0.984512	0.122183	-8.0577	7.77409e-16	6.739e-15
ATL3	4384.78	-0.516411	0.0641337	-8.0521	8.13839e-16	7.04873e-15
CDH24	1225.43	-0.680336	0.0845122	-8.05015	8.26929e-16	7.15902e-15
VEZF1	7128.26	-0.337241	0.0418958	-8.04951	8.31278e-16	7.19049e-15
TRAF5	1162.84	-0.613193	0.0761874	-8.04849	8.38232e-16	7.24441e-15
USP13	1872.85	-0.577806	0.0718413	-8.04281	8.78033e-16	7.58514e-15
MRI1	3757.05	-0.412254	0.0512817	-8.03902	9.05589e-16	7.81983e-15
PDGFA	831.334	-0.766965	0.0954715	-8.03344	9.4777e-16	8.18056e-15
AHNAK2	28520.5	-0.491207	0.0611799	-8.02889	9.83551e-16	8.48576e-15
SPTBN1	25471.4	-0.339217	0.0422673	-8.0255	1.01114e-15	8.72007e-15
PIEZO1	12890.8	-0.541397	0.067478	-8.02331	1.0293e-15	8.87291e-15
EIF4G3	6742.27	-0.319458	0.0398229	-8.02197	1.04061e-15	8.95889e-15
DEPDC1B	699.325	-0.839705	0.104725	-8.01819	1.07317e-15	9.23519e-15
SP110	4278.87	-0.58854	0.0734121	-8.01694	1.0841e-15	9.32131e-15
KLHDC8B	2465.67	-0.472254	0.0589143	-8.01595	1.09289e-15	9.39286e-15
POC1A	1081.42	-0.624075	0.0779023	-8.01099	1.13793e-15	9.76328e-15
MKNK1	1645.31	-0.610539	0.0762212	-8.01009	1.14621e-15	9.83015e-15
FHOD1	2078.87	-0.527523	0.0658689	-8.00868	1.1595e-15	9.93994e-15
MST1R	4072.08	-0.507014	0.0633281	-8.00615	1.18356e-15	1.01376e-14
PLXNB2	9834.17	-0.487037	0.0608407	-8.00512	1.19347e-15	1.02137e-14
BTBD11	833.062	-0.717075	0.0895818	-8.0047	1.19763e-15	1.0245e-14
ME1	5539.59	-0.452226	0.0565035	-8.00352	1.20917e-15	1.03393e-14
ALDH18A1	5689.36	-0.346898	0.0433447	-8.00325	1.21178e-15	1.03572e-14
SKA3	562.371	-1.00254	0.125278	-8.00251	1.21907e-15	1.04107e-14
PYGB	61650.3	-0.330016	0.0412413	-8.00207	1.22349e-15	1.0444e-14
NAV2	6030.18	-0.532528	0.0665802	-7.99829	1.26156e-15	1.07599e-14
LOC285442	544.132	-1.04592	0.130798	-7.99644	1.28066e-15	1.09089e-14
IST1	4470.91	-0.354213	0.0444161	-7.97488	1.52534e-15	1.29439e-14
SYT17	592.899	-0.779707	0.097851	-7.96831	1.60856e-15	1.36386e-14
PELI1	518.46	-0.850734	0.106784	-7.96687	1.6275e-15	1.37875e-14
CALM3	12602	-0.386172	0.0484733	-7.96668	1.62989e-15	1.3802e-14
ZNF142	3151.59	-0.51592	0.0649327	-7.94545	1.93493e-15	1.63233e-14
QRICH1	6180.53	-0.328324	0.0413318	-7.94362	1.96371e-15	1.65592e-14
TRAPPC2	633.883	-0.811754	0.102261	-7.93809	2.05321e-15	1.73066e-14
ATXN7	1133.51	-0.629512	0.0793079	-7.93757	2.0618e-15	1.73717e-14
SFMBT1	1245.36	-0.597849	0.0753803	-7.9311	2.1721e-15	1.82781e-14
TRPV4	609.858	-0.779611	0.0983459	-7.92723	2.24085e-15	1.88488e-14
TMEM106C	2760.21	-0.434229	0.0547836	-7.92626	2.25853e-15	1.89895e-14
ZWILCH	1222.71	-0.616419	0.0777968	-7.92345	2.31011e-15	1.94151e-14
RNF115	3821.53	-0.398456	0.050289	-7.92331	2.31261e-15	1.94281e-14
CILK1	2471.36	-0.471315	0.0595391	-7.91605	2.45165e-15	2.05704e-14
KRR1	3312.88	-0.507673	0.0641449	-7.91448	2.48289e-15	2.08238e-14
N4BP1	3560.62	-0.440226	0.0556411	-7.91189	2.53506e-15	2.12436e-14
LPIN3	3728.77	-0.435468	0.055053	-7.90998	2.57435e-15	2.15639e-14
CACYBP	1720.01	-0.577728	0.0730766	-7.90579	2.66232e-15	2.22915e-14
RFFL	2204.57	-0.508642	0.064361	-7.90295	2.72374e-15	2.27868e-14
CDK1	2443.64	-0.684818	0.0866814	-7.9004	2.78001e-15	2.3248e-14
HEPHL1	664.221	-0.774866	0.0982034	-7.89042	3.0118e-15	2.51759e-14
SOS1	4404.88	-0.503283	0.0637928	-7.88934	3.03793e-15	2.53732e-14
UBTF	8341.96	-0.340665	0.0431812	-7.88921	3.04094e-15	2.53878e-14
TARDBP	8771.9	-0.352841	0.0447638	-7.88228	3.21468e-15	2.68272e-14
MCM5	1998.5	-0.548646	0.0696214	-7.88042	3.2628e-15	2.72175e-14
RPH3AL	1188.8	-0.631806	0.0802119	-7.87671	3.36105e-15	2.80255e-14
HNRNPH1	15344	-0.310861	0.0394716	-7.87555	3.39236e-15	2.82748e-14
WASF3	362.985	-0.992487	0.126055	-7.87343	3.45062e-15	2.87485e-14
SIK2	2434.91	-0.533014	0.0677067	-7.87239	3.47933e-15	2.89757e-14
MSANTD3	2359.26	-0.545649	0.069387	-7.86386	3.72483e-15	3.09946e-14
CMTM3	1327.93	-0.582615	0.0740885	-7.86377	3.72747e-15	3.10038e-14
GLDC	180.425	-1.37309	0.174616	-7.86346	3.73671e-15	3.10678e-14
INAFM2	2111.03	-0.582406	0.0741058	-7.85912	3.86836e-15	3.21225e-14
TOPBP1	2196.03	-0.577963	0.0735653	-7.85646	3.95142e-15	3.27853e-14
STAU1	22056.6	-0.295546	0.0377007	-7.83928	4.53129e-15	3.755e-14
ADGRE5	12702.1	-0.349552	0.0445987	-7.83771	4.58855e-15	3.80089e-14
MARVELD2	454.072	-0.889623	0.113563	-7.83375	4.73512e-15	3.91747e-14
ZNF204P	520.298	-0.90354	0.115386	-7.8306	4.85533e-15	4.01527e-14
PHF1	3873.56	-0.411896	0.0526073	-7.82964	4.89269e-15	4.0445e-14
ABCB10	1603.34	-0.618774	0.0791184	-7.82086	5.24657e-15	4.3317e-14
BRD4	4911.43	-0.406016	0.0519187	-7.82024	5.27233e-15	4.35119e-14
C4orf47	71.5582	-2.04105	0.261326	-7.81034	5.70355e-15	4.70321e-14
UBP1	7857.32	-0.31118	0.0398451	-7.80974	5.73042e-15	4.72343e-14
FASTKD5	2228.88	-0.482677	0.0618092	-7.80915	5.7574e-15	4.74373e-14
CTDSP2	7686.06	-0.363845	0.0466044	-7.8071	5.85179e-15	4.81953e-14
CCL26	119.142	-1.68088	0.215322	-7.80638	5.88535e-15	4.84519e-14
PALM3	295.381	-1.12187	0.143737	-7.80498	5.95115e-15	4.89467e-14
PITPNM1	4745.42	-0.399353	0.0511667	-7.80495	5.95275e-15	4.89467e-14
NSD3	3107.28	-0.484386	0.0621112	-7.79869	6.2553e-15	5.13925e-14
PPP1R15A	5309.52	-0.347667	0.0446113	-7.79326	6.53024e-15	5.35858e-14
FGFBP1	6347.8	-0.534986	0.0686796	-7.7896	6.72213e-15	5.5093e-14
SPSB1	2409.08	-0.422957	0.0544114	-7.77332	7.64559e-15	6.25088e-14
SLC1A1	1291.7	-0.552149	0.0710445	-7.77187	7.73358e-15	6.32026e-14
UAP1L1	2263.87	-0.453439	0.0583473	-7.77139	7.7629e-15	6.34164e-14
MED1	4410.34	-0.424492	0.0546229	-7.77132	7.76703e-15	6.34245e-14
PSMC2	6513.33	-0.361342	0.046498	-7.77113	7.77904e-15	6.34968e-14
IDE	3578	-0.443704	0.057185	-7.75911	8.5528e-15	6.97278e-14
GTF3A	4767.47	-0.349728	0.0451071	-7.75328	8.95463e-15	7.28639e-14
TFE3	5363.01	-0.401832	0.0518477	-7.75025	9.17117e-15	7.45278e-14
SLC4A2	11292.8	-0.366045	0.0472995	-7.73887	1.00304e-14	8.13461e-14
SCNN1G	874.696	-0.665592	0.086067	-7.73342	1.04696e-14	8.48052e-14
DDIT3	1238.54	-0.592242	0.0766134	-7.73026	1.07326e-14	8.68657e-14
CFL1	28150.8	-0.287116	0.0371452	-7.72954	1.07936e-14	8.73247e-14
PI4KB	8289.27	-0.339605	0.0439535	-7.72646	1.10574e-14	8.94232e-14
COX20	2443.17	-0.569591	0.0738126	-7.71671	1.19368e-14	9.63798e-14
SATB1	1998.29	-0.487802	0.0632398	-7.71354	1.22377e-14	9.873e-14
METTL26	2332.45	-0.449118	0.0582269	-7.71323	1.22672e-14	9.89288e-14
RNF111	1735.03	-0.573215	0.0743409	-7.71063	1.25202e-14	1.00929e-13
ARIH2	6147.69	-0.315579	0.0409385	-7.70862	1.27188e-14	1.02448e-13
PHC2	19504.6	-0.267481	0.0346994	-7.7085	1.27309e-14	1.02504e-13
GGA3	5866.51	-0.404251	0.0524428	-7.70842	1.27385e-14	1.02524e-13
TUBB6	1391.47	-0.686095	0.0890388	-7.70558	1.30255e-14	1.0475e-13
PPP2CB	2405.86	-0.420392	0.0545646	-7.70447	1.31384e-14	1.05616e-13
IFI44	10211.3	-0.470326	0.061124	-7.69462	1.41918e-14	1.13993e-13
PBX2	4556.59	-0.375198	0.0487816	-7.69139	1.45549e-14	1.16863e-13
ZFYVE9	2832.23	-0.421339	0.0547835	-7.691	1.45993e-14	1.17173e-13
DTYMK	2164.45	-0.500998	0.065168	-7.68778	1.4971e-14	1.20108e-13
TNS1	1159.31	-0.56443	0.0734266	-7.687	1.50625e-14	1.20794e-13
C1D	575.913	-0.965186	0.125614	-7.68376	1.54491e-14	1.23796e-13
CEP164	2829.43	-0.418072	0.0544161	-7.68288	1.55548e-14	1.24544e-13
ZC3HAV1	6941.24	-0.355227	0.0462416	-7.68198	1.56654e-14	1.2538e-13
UBQLN1	6016.06	-0.337208	0.0439227	-7.67732	1.62453e-14	1.29969e-13
SLC25A15	497.313	-0.873325	0.113785	-7.67519	1.65174e-14	1.32064e-13
BOC	1339.72	-0.624474	0.0814458	-7.66736	1.75571e-14	1.40185e-13
SUV39H1	1082.3	-0.672567	0.087736	-7.6658	1.77713e-14	1.41839e-13
ITGB1	98317.8	-0.268688	0.0350704	-7.6614	1.83911e-14	1.4667e-13
NCAPD3	5046.49	-0.376859	0.0492023	-7.65938	1.86839e-14	1.48946e-13
COL6A3	8958.77	-0.383488	0.0500797	-7.65756	1.89497e-14	1.51005e-13
LINC01116	481.72	-0.930747	0.121568	-7.65618	1.9154e-14	1.52513e-13
ARHGEF39	234.459	-1.15907	0.151489	-7.65118	1.99144e-14	1.58442e-13
FAM72A	422.248	-0.947104	0.123857	-7.64676	2.06106e-14	1.63852e-13
NIPA2	5794.1	-0.395399	0.0517147	-7.64576	2.07716e-14	1.65066e-13
ZHX1	3835.27	-0.463059	0.060586	-7.643	2.12214e-14	1.68508e-13
ZNF189	611.398	-0.768979	0.100652	-7.64001	2.17208e-14	1.72337e-13
TLK2	3964.45	-0.410269	0.0537011	-7.63985	2.17469e-14	1.72476e-13
IKBKGP1	1579.63	-0.539289	0.0706202	-7.63647	2.23263e-14	1.77002e-13
SLC25A24	2584.07	-0.525649	0.0688457	-7.63517	2.25526e-14	1.78725e-13
BTN2A2	1370.24	-0.544579	0.0713846	-7.6288	2.36952e-14	1.87559e-13
HS6ST1	1062.54	-0.601155	0.0788514	-7.6239	2.4613e-14	1.94603e-13
CABIN1	3403.56	-0.520218	0.0682352	-7.62389	2.46141e-14	1.94603e-13
FABP5	8297.78	-0.348443	0.0457122	-7.62254	2.4874e-14	1.96581e-13
PKIB	4650.12	-0.505873	0.0664159	-7.61675	2.60151e-14	2.05438e-13
MARS1	9044.43	-0.354873	0.0466178	-7.61239	2.69072e-14	2.12233e-13
CSTF2	1744.26	-0.469999	0.0617562	-7.61055	2.72929e-14	2.15191e-13
IER3	4844.14	-0.494368	0.0649894	-7.6069	2.80756e-14	2.21275e-13
AMD1	7058.18	-0.530098	0.0696896	-7.60655	2.81506e-14	2.21779e-13
TSKU	2059.29	-0.511443	0.0672476	-7.60536	2.84111e-14	2.23744e-13
PARP9	17309.7	-0.394113	0.0518275	-7.60431	2.86435e-14	2.25486e-13
ADGRL1	7865.74	-0.427527	0.0562272	-7.60356	2.88099e-14	2.26707e-13
ZC3H14	6353.21	-0.327849	0.0431264	-7.60206	2.91451e-14	2.29166e-13
UBE2V1	24312.6	-0.32162	0.04233	-7.59792	3.00923e-14	2.36337e-13
NR4A1	425.888	-0.980873	0.129149	-7.59492	3.07972e-14	2.41684e-13
UFM1	3992.9	-0.524657	0.0690846	-7.59441	3.09196e-14	2.42551e-13
DDX23	5062.19	-0.39741	0.0523426	-7.59249	3.13819e-14	2.46082e-13
PTP4A2	15179	-0.37517	0.0494809	-7.58212	3.39959e-14	2.66165e-13
GPR155	496.742	-0.898755	0.118557	-7.58078	3.43496e-14	2.68725e-13
H3-3B	28595.4	-0.289391	0.0381792	-7.57982	3.46043e-14	2.70612e-13
SIN3B	7110.56	-0.383575	0.050632	-7.57575	3.57069e-14	2.79018e-13
PPP1R8	2611.31	-0.425927	0.0563315	-7.56109	3.99713e-14	3.11615e-13
ATP11B	4116.26	-0.467312	0.0618343	-7.55749	4.10917e-14	3.19854e-13
RBM12	5293.15	-0.423688	0.0561615	-7.5441	4.5541e-14	3.53531e-13
IGF2	2503.19	-0.524711	0.0695733	-7.54185	4.63361e-14	3.59564e-13
UBA2	3161.91	-0.383833	0.0509047	-7.54022	4.69174e-14	3.63935e-13
TGOLN2	8972.97	-0.347212	0.0460668	-7.53715	4.80358e-14	3.72324e-13
RHOQ	3687.39	-0.466712	0.0619343	-7.5356	4.86087e-14	3.76619e-13
SEC24A	3949.11	-0.408181	0.0542665	-7.52179	5.40307e-14	4.17985e-13
CENPU	599.943	-0.856485	0.113934	-7.51741	5.58724e-14	4.31736e-13
OSTM1	1579.35	-0.549474	0.0731138	-7.51532	5.67698e-14	4.38502e-13
TMOD3	2895.16	-0.495995	0.0660884	-7.50502	6.14197e-14	4.74054e-13
PCBP1	10811.9	-0.378641	0.0504595	-7.50386	6.19668e-14	4.78094e-13
SMPD4	6082.42	-0.365369	0.048718	-7.49966	6.39823e-14	4.93078e-13
DAZAP1	4893.81	-0.335262	0.0447148	-7.4978	6.48987e-14	4.99757e-13
TGIF1	2669.31	-0.426662	0.0569257	-7.49508	6.62599e-14	5.10044e-13
PRADC1	1193.86	-0.542274	0.0723714	-7.49294	6.7346e-14	5.18207e-13
NRAV	436.246	-0.869812	0.116143	-7.48917	6.9312e-14	5.3313e-13
HIF1A-AS3	257.299	-1.14924	0.153463	-7.48872	6.95499e-14	5.34756e-13
AKTIP	619.617	-0.817219	0.109196	-7.48397	7.21112e-14	5.53815e-13
SEPTIN10	6692.9	-0.351341	0.0469722	-7.47976	7.44603e-14	5.70985e-13
KCTD12	1850.26	-0.626571	0.0838007	-7.47691	7.60889e-14	5.83029e-13
KLHL28	833.304	-0.710136	0.0950303	-7.47273	7.85471e-14	6.01179e-13
ARHGEF3	1433.26	-0.541999	0.072564	-7.46925	8.06524e-14	6.16824e-13
DRAP1	15000	-0.376575	0.0504238	-7.46819	8.13057e-14	6.21584e-13
FBXO43	287.131	-1.1212	0.150141	-7.46761	8.16655e-14	6.24098e-13
MRPL36	1455.35	-0.532573	0.0713981	-7.45921	8.70414e-14	6.64425e-13
NMU	95.8365	-1.85261	0.24867	-7.45005	9.3305e-14	7.11429e-13
CCDC71L	1431.05	-0.550184	0.0738618	-7.44883	9.41683e-14	7.17739e-13
FOXD1	791.921	-0.704832	0.0946508	-7.44666	9.57309e-14	7.29097e-13
NAT10	5197.21	-0.340436	0.0457745	-7.43724	1.02807e-13	7.82102e-13
NEIL3	224.684	-1.39314	0.187325	-7.43705	1.02961e-13	7.82978e-13
LOC100507507	2561.11	-0.480121	0.0645783	-7.4347	1.04804e-13	7.96694e-13
PCF11	3570.93	-0.409518	0.0551095	-7.43098	1.07794e-13	8.19115e-13
SLC16A1	8075.22	-0.348978	0.0469637	-7.4308	1.07945e-13	8.19947e-13
EMC9	475.534	-0.898289	0.120924	-7.42855	1.09795e-13	8.33688e-13
KPNA3	2159.82	-0.564639	0.0760235	-7.42716	1.10953e-13	8.42165e-13
SLC26A5	596.107	-0.755437	0.101732	-7.42574	1.12151e-13	8.50616e-13
GPC4	4148.63	-0.365784	0.049273	-7.42361	1.13971e-13	8.63766e-13
ARFIP2	4219.41	-0.422588	0.0569356	-7.4222	1.15186e-13	8.72652e-13
OSBPL3	2832.37	-0.427804	0.0576443	-7.42146	1.15839e-13	8.77267e-13
SNAP47	4605.65	-0.390019	0.0525548	-7.42118	1.1608e-13	8.7876e-13
GPAA1	13600.2	-0.333924	0.0449968	-7.42106	1.16185e-13	8.79229e-13
CHD7	1129.91	-0.622194	0.0838527	-7.42008	1.17047e-13	8.85414e-13
SLC9A7	10797.2	-0.303006	0.0408871	-7.4108	1.25538e-13	9.48577e-13
STYX	2237.04	-0.492776	0.0664994	-7.41023	1.26078e-13	9.52302e-13
EPB41L3	3803.28	-0.382135	0.051579	-7.40873	1.27519e-13	9.62824e-13
RNF157	1893.38	-0.541667	0.0731147	-7.40845	1.27785e-13	9.64468e-13
XRCC6	12935.9	-0.302314	0.040815	-7.40693	1.29258e-13	9.75226e-13
MAPK9	2518.05	-0.422643	0.0570737	-7.40522	1.30935e-13	9.87137e-13
SIRT7	1532.4	-0.532133	0.071905	-7.4005	1.35674e-13	1.0221e-12
EIF3K	4265.53	-0.390223	0.0528149	-7.3885	1.48496e-13	1.11702e-12
CDC25C	309.152	-0.978297	0.132457	-7.3858	1.51543e-13	1.13952e-12
EEF1AKMT2	561.221	-0.839101	0.11363	-7.38451	1.53017e-13	1.15017e-12
PLEKHG2	1690.57	-0.504283	0.0683135	-7.38189	1.56057e-13	1.17258e-12
NTSR1	3449.66	-0.386669	0.0523984	-7.37939	1.59012e-13	1.19434e-12
FOXJ3	4819.38	-0.355681	0.0482204	-7.37615	1.62932e-13	1.22332e-12
SON	28950	-0.273187	0.0370903	-7.36546	1.76532e-13	1.32445e-12
PTGES3	11769.9	-0.396567	0.0538846	-7.35956	1.84517e-13	1.3823e-12
NUP155	8247.96	-0.38626	0.052491	-7.35859	1.85863e-13	1.39186e-12
AP1S3	1226.98	-0.62151	0.0844665	-7.35807	1.86594e-13	1.39682e-12
TMEM135	2508.25	-0.520682	0.0707783	-7.35653	1.88751e-13	1.41139e-12
UBE2M	5159.38	-0.367391	0.049947	-7.35561	1.90054e-13	1.42061e-12
GCHFR	376.052	-1.01	0.137538	-7.34341	2.08223e-13	1.55584e-12
RELA	6605.8	-0.288876	0.0393792	-7.33573	2.20509e-13	1.64581e-12
ZNF28	1746.26	-0.459989	0.0627267	-7.33322	2.24693e-13	1.67579e-12
FLOT1	12766.9	-0.329366	0.0449288	-7.33084	2.28714e-13	1.70452e-12
GTPBP3	2348.96	-0.442826	0.0604142	-7.32984	2.30432e-13	1.71605e-12
RIF1	4974.96	-0.427367	0.0583313	-7.32654	2.36174e-13	1.75686e-12
ARHGAP26	1289.72	-0.530555	0.0725037	-7.31763	2.52383e-13	1.87536e-12
MTMR4	5505.79	-0.36154	0.0494358	-7.31332	2.6063e-13	1.93593e-12
LZTS2	4178.32	-0.405433	0.0554572	-7.31072	2.6571e-13	1.97293e-12
TBL2	3237.71	-0.375153	0.0513598	-7.30441	2.78479e-13	2.0647e-12
FGFR1	4127.69	-0.374936	0.0513479	-7.30188	2.8377e-13	2.10238e-12
LRRC8A	5214.5	-0.460261	0.0630751	-7.29704	2.94174e-13	2.17706e-12
CSNK1G1	2146.43	-0.452105	0.0619587	-7.29687	2.94528e-13	2.17888e-12
RASSF1	1535.4	-0.541154	0.0741671	-7.29641	2.95551e-13	2.18565e-12
FZR1	3006.36	-0.500859	0.0686565	-7.29514	2.98341e-13	2.20466e-12
CREG2	2034.95	-0.502244	0.0689038	-7.28907	3.1211e-13	2.3005e-12
AKT1	12132.7	-0.319829	0.0439063	-7.28435	3.23218e-13	2.3815e-12
CACNG8	1554.21	-0.601038	0.0825344	-7.28227	3.28248e-13	2.41503e-12
TMC5	354.655	-0.935601	0.128518	-7.27991	3.34032e-13	2.45579e-12
LAMA5	48611.6	-0.469369	0.064494	-7.27772	3.39506e-13	2.49421e-12
NXPE3	3479.3	-0.423472	0.0582167	-7.27407	3.48817e-13	2.56168e-12
DFFA	4977.3	-0.322284	0.0443519	-7.26652	3.68869e-13	2.70401e-12
OIP5	409.727	-0.937884	0.129079	-7.26599	3.70312e-13	2.71261e-12
BCOR	2524.3	-0.473118	0.0651228	-7.26502	3.72985e-13	2.7312e-12
SRSF2	14043.1	-0.253872	0.0349526	-7.26333	3.77685e-13	2.76461e-12
AHNAK	107208	-0.373898	0.0515175	-7.2577	3.93741e-13	2.87795e-12
ITGA1	5635.06	-0.384142	0.0529379	-7.25647	3.97335e-13	2.90107e-12
RBMXL1	830.098	-0.742778	0.102401	-7.25362	4.05783e-13	2.9606e-12
KIF3B	5435.31	-0.323527	0.0446351	-7.24826	4.22157e-13	3.07783e-12
LINC02210	2809.23	-0.486535	0.0671288	-7.24778	4.23671e-13	3.08775e-12
GJA3	162.624	-1.32058	0.182294	-7.24421	4.34958e-13	3.16887e-12
TYMP	2784.87	-0.610545	0.0842914	-7.24326	4.38014e-13	3.18997e-12
ERRFI1	11820	-0.354706	0.048986	-7.24096	4.45504e-13	3.24336e-12
CDC27	10975.9	-0.376381	0.0519941	-7.23892	4.52265e-13	3.29138e-12
ORC6	653.04	-0.688645	0.0951389	-7.23831	4.5432e-13	3.30515e-12
STK25	8287.37	-0.349114	0.048238	-7.23733	4.57595e-13	3.32777e-12
HERC2	11483.9	-0.398508	0.0550798	-7.2351	4.65189e-13	3.37933e-12
TOP2A	3593.88	-0.52774	0.0729568	-7.23359	4.70397e-13	3.41594e-12
UEVLD	1908.81	-0.555236	0.0768105	-7.22865	4.87832e-13	3.53999e-12
NRIP1	12015.2	-0.30409	0.042084	-7.22578	4.98236e-13	3.61419e-12
TSPEAR	1703.05	-0.548785	0.0759494	-7.22567	4.98646e-13	3.61586e-12
RNF130	2216.75	-0.480036	0.0664381	-7.22532	4.99941e-13	3.62394e-12
RASA3	2960.3	-0.396439	0.0549269	-7.21757	5.29253e-13	3.82952e-12
MSRA	333.4	-0.966607	0.133949	-7.21625	5.3442e-13	3.86553e-12
RNF216P1	1655.06	-0.47712	0.0661966	-7.20761	5.69406e-13	4.1112e-12
RGS17	803.596	-0.81458	0.11306	-7.20485	5.81098e-13	4.19411e-12
RAD51AP1	376.218	-0.946886	0.131454	-7.20317	5.88304e-13	4.2446e-12
TRIM6	774.448	-0.689222	0.0957139	-7.20085	5.98387e-13	4.31426e-12
BRCA2	473.606	-0.853808	0.11858	-7.20026	6.00984e-13	4.32988e-12
CTBP2	3259.2	-0.357274	0.0496324	-7.1984	6.09247e-13	4.38784e-12
MAPK8	1051.51	-0.600537	0.0834544	-7.19599	6.2007e-13	4.4626e-12
USP14	6917.23	-0.331566	0.046095	-7.1931	6.33344e-13	4.55488e-12
GIPR	491.913	-0.89588	0.124603	-7.18987	6.48552e-13	4.66258e-12
CLCN6	2582	-0.402503	0.055988	-7.1891	6.5219e-13	4.68706e-12
PHKA1	3484.74	-0.376604	0.0523875	-7.18882	6.53515e-13	4.69491e-12
NUP205	6345.75	-0.348433	0.048493	-7.18523	6.70958e-13	4.8185e-12
CLDN3	1674.5	-0.646169	0.0899632	-7.18259	6.84036e-13	4.91067e-12
MOSMO	2985.71	-0.483096	0.0672841	-7.17995	6.97388e-13	5.00296e-12
ANXA10	292.823	-1.11673	0.155776	-7.16882	7.56445e-13	5.41505e-12
JPT1	9527.17	-0.287999	0.0401815	-7.16747	7.63976e-13	5.46702e-12
ALS2	2832.22	-0.387365	0.0540543	-7.16622	7.70956e-13	5.515e-12
GNAS	45890.4	-0.315586	0.0440517	-7.164	7.8355e-13	5.60112e-12
TPI1P1	138.748	-1.57804	0.220428	-7.15897	8.12878e-13	5.8087e-12
GANC	1150.43	-0.572347	0.0799682	-7.15718	8.23511e-13	5.88051e-12
PANX1	4998.31	-0.323164	0.0451817	-7.15255	8.51787e-13	6.07811e-12
DARS-AS1	130.198	-1.43409	0.200506	-7.15238	8.52875e-13	6.08372e-12
ESYT1	10779.9	-0.288015	0.0402796	-7.15039	8.65288e-13	6.17008e-12
MAPK14	3510.98	-0.381097	0.0533003	-7.14999	8.67829e-13	6.18601e-12
PSMD7	5384.68	-0.347341	0.0485952	-7.14766	8.82722e-13	6.28994e-12
PTGER2	775.716	-0.661124	0.0925128	-7.1463	8.91509e-13	6.35031e-12
LINC00941	675.579	-0.722059	0.10105	-7.14557	8.96218e-13	6.38159e-12
TMEM154	705.173	-0.68534	0.0959879	-7.13986	9.34263e-13	6.64779e-12
EDEM3	2194.67	-0.548474	0.0768231	-7.13945	9.37077e-13	6.66456e-12
DDHD1	6115.79	-0.369685	0.0517808	-7.13942	9.37282e-13	6.66456e-12
CAMTA2	3128.04	-0.370035	0.0518362	-7.13854	9.43252e-13	6.70465e-12
PHIP	3096.88	-0.42284	0.059288	-7.13196	9.89478e-13	7.02826e-12
WDR44	2270.31	-0.420985	0.0590548	-7.12871	1.01312e-12	7.19113e-12
PSMC3IP	314.743	-1.03758	0.145568	-7.12779	1.01995e-12	7.23701e-12
NRBP1	7555.58	-0.341891	0.0479663	-7.12772	1.02043e-12	7.23792e-12
RRP36	2793.85	-0.431273	0.0605071	-7.12764	1.02101e-12	7.23947e-12
SNX9	2561.77	-0.445567	0.0625283	-7.12584	1.0345e-12	7.33253e-12
MANEAL	2013.53	-0.475341	0.0667212	-7.12429	1.04615e-12	7.41253e-12
KLHL13	1195.77	-0.519076	0.0728641	-7.12389	1.04922e-12	7.43166e-12
APPL1	4264.95	-0.359857	0.0505245	-7.12243	1.06041e-12	7.50824e-12
ARF3	13923.1	-0.252049	0.0353905	-7.12194	1.06421e-12	7.53254e-12
ZNF845	1402.42	-0.493099	0.069249	-7.12067	1.07404e-12	7.59687e-12
BACH1	2991.24	-0.426024	0.0599011	-7.11213	1.14266e-12	8.06793e-12
KIF1C	9717.46	-0.276824	0.0389278	-7.11121	1.15026e-12	8.11875e-12
RAVER2	1084.26	-0.637201	0.0896317	-7.1091	1.16802e-12	8.24121e-12
CDC42BPA	9693.77	-0.367832	0.0517514	-7.10768	1.18013e-12	8.32373e-12
GOSR2	8321.19	-0.275329	0.0387554	-7.1043	1.20938e-12	8.52409e-12
SRSF7	3741.27	-0.357077	0.0502897	-7.1004	1.24399e-12	8.76496e-12
C19orf53	5242.54	-0.428117	0.0603346	-7.09571	1.2869e-12	9.06414e-12
CCP110	605.011	-0.775494	0.109386	-7.08954	1.3456e-12	9.4676e-12
KCNK12	110.772	-1.5691	0.221353	-7.08867	1.35404e-12	9.52367e-12
SHTN1	3084.52	-0.385588	0.054417	-7.0858	1.3824e-12	9.71638e-12
KRBOX4	1301.36	-0.538307	0.0759786	-7.08498	1.39068e-12	9.76778e-12
RCE1	1436.26	-0.51896	0.0732776	-7.0821	1.41984e-12	9.96908e-12
BMT2	842.936	-0.777133	0.109813	-7.0769	1.47417e-12	1.03434e-11
PHKG2	1273.91	-0.532026	0.0751979	-7.07501	1.49433e-12	1.04811e-11
CENPL	2203	-0.522259	0.07384	-7.07285	1.51785e-12	1.06424e-11
CTPS2	1976.92	-0.48134	0.0681573	-7.0622	1.63887e-12	1.1467e-11
ZNF512B	5192.6	-0.41151	0.0582743	-7.06161	1.6458e-12	1.15115e-11
MBD6	2785.12	-0.369541	0.052383	-7.05459	1.73105e-12	1.20951e-11
UBE2D2	4907.07	-0.337964	0.0479113	-7.05394	1.73917e-12	1.21477e-11
C6orf47	1544.59	-0.47642	0.0675464	-7.05322	1.74825e-12	1.22068e-11
ITGB3	484.043	-0.925509	0.131252	-7.05138	1.77153e-12	1.23593e-11
PCAT5	67.9039	-2.10977	0.2992	-7.05135	1.77192e-12	1.23593e-11
KCTD21	1648.5	-0.524849	0.0744746	-7.04735	1.82359e-12	1.27064e-11
PNPT1	5846.32	-0.50102	0.0711086	-7.04584	1.84344e-12	1.2827e-11
PRICKLE1	1167.45	-0.531792	0.0755203	-7.04171	1.89896e-12	1.32042e-11
TCERG1	6835.19	-0.317357	0.04509	-7.0383	1.94599e-12	1.35172e-11
LDHAP4	698.141	-1.80254	0.256134	-7.03747	1.95759e-12	1.35884e-11
LRP12	3739.66	-0.420328	0.0597522	-7.03453	1.99935e-12	1.38735e-11
CHIC2	1389.62	-0.566784	0.0805863	-7.03325	2.01772e-12	1.39961e-11
RAF1	8330.58	-0.280559	0.0399033	-7.03097	2.05095e-12	1.42218e-11
TPGS2	4056.76	-0.383391	0.05455	-7.02826	2.09124e-12	1.44962e-11
RETREG2	8293.71	-0.301085	0.0428444	-7.0274	2.10419e-12	1.45809e-11
SGO1	331.053	-0.997104	0.141975	-7.02311	2.1699e-12	1.50155e-11
KLF9	171.79	-1.28426	0.182896	-7.02181	2.19015e-12	1.51401e-11
PAQR5	355.06	-0.969454	0.138172	-7.01626	2.27882e-12	1.57369e-11
BRK1	8936.27	-0.347377	0.0496429	-6.99752	2.60526e-12	1.79419e-11
C11orf68	5678.31	-0.311047	0.0444577	-6.99647	2.62494e-12	1.80713e-11
H1-2	2231.5	-0.456634	0.0653047	-6.99236	2.70294e-12	1.86019e-11
FBXL19	2931.04	-0.428028	0.0612386	-6.98952	2.75836e-12	1.89768e-11
LINC01605	190.76	-1.15312	0.164997	-6.98872	2.77399e-12	1.90778e-11
TICAM2	318.119	-1.0894	0.155891	-6.98821	2.78414e-12	1.91411e-11
CMPK1	9689.62	-0.400953	0.0573951	-6.98585	2.83132e-12	1.94583e-11
PTN	161.296	-1.29315	0.185112	-6.98577	2.83297e-12	1.94583e-11
CALM1	27801.4	-0.237135	0.0339454	-6.98576	2.83317e-12	1.94583e-11
SLC66A2	2186.48	-0.498942	0.0714644	-6.98169	2.91643e-12	2.00146e-11
TXNIP	10100.8	-0.306126	0.0438606	-6.97951	2.96206e-12	2.03088e-11
CSPG4	788.782	-0.693757	0.0994088	-6.97883	2.97651e-12	2.0401e-11
STUM	85.4364	-1.67466	0.240037	-6.97668	3.02242e-12	2.07085e-11
ARIH1	2773.71	-0.397398	0.0569661	-6.97604	3.03611e-12	2.07953e-11
KCNN4	5896.52	-0.316623	0.0454078	-6.97288	3.10512e-12	2.12391e-11
FKBP3	3201.05	-0.381845	0.0548022	-6.9677	3.22172e-12	2.20142e-11
PRPF38B	3171.25	-0.399232	0.0573427	-6.96222	3.3495e-12	2.28795e-11
PSMA7	12742.9	-0.32488	0.0466684	-6.96145	3.36798e-12	2.2998e-11
B3GNT7	402.912	-0.829913	0.119229	-6.96067	3.38666e-12	2.31177e-11
TMUB2	4230.36	-0.327412	0.0470567	-6.95782	3.4557e-12	2.3557e-11
ZNF680	903.164	-0.650538	0.0935066	-6.95713	3.47266e-12	2.36646e-11
GOLGA2P7	1029.67	-0.543969	0.078217	-6.95461	3.53538e-12	2.40839e-11
NFATC3	1504.67	-0.48131	0.0692449	-6.95084	3.63125e-12	2.47035e-11
SNTA1	1884.03	-0.444265	0.0639279	-6.94947	3.66661e-12	2.49356e-11
PRDM4	3339.31	-0.406345	0.0584884	-6.94744	3.71979e-12	2.52888e-11
PTPRH	1285.93	-0.548605	0.078989	-6.94533	3.77569e-12	2.56601e-11
GRB2	13135	-0.295746	0.0426036	-6.94181	3.87102e-12	2.62992e-11
PCLAF	398.478	-0.889323	0.128253	-6.93412	4.08743e-12	2.77227e-11
NEURL4	2083.36	-0.496534	0.0716184	-6.93305	4.11876e-12	2.79164e-11
PEBP1	13019	-0.252208	0.0363822	-6.93218	4.14416e-12	2.8079e-11
CNTNAP1	3756.35	-0.433473	0.0625713	-6.92766	4.27863e-12	2.89804e-11
PAN3	1631.73	-0.563538	0.0813556	-6.92685	4.3031e-12	2.91364e-11
CCNI	6976.18	-0.342703	0.0494763	-6.9266	4.3108e-12	2.91787e-11
ZNF346	2700.37	-0.409545	0.0591397	-6.92504	4.35839e-12	2.94909e-11
ZNF143	920.797	-0.593935	0.0858104	-6.92147	4.46969e-12	3.02135e-11
TMX1	4280.77	-0.409898	0.0592822	-6.91436	4.69974e-12	3.17366e-11
DPH3	1487.67	-0.533556	0.0771675	-6.91425	4.70331e-12	3.17501e-11
SLC7A11	3472.02	-0.523431	0.0757222	-6.91252	4.76123e-12	3.20942e-11
LINC02582	15162.5	-0.317664	0.0459829	-6.90831	4.90465e-12	3.30317e-11
MINK1	7718.99	-0.326862	0.0473171	-6.90791	4.9183e-12	3.31126e-11
RHEB	4010.92	-0.407896	0.0590602	-6.90644	4.96979e-12	3.34369e-11
GINS1	1173.88	-0.606658	0.0878427	-6.90619	4.97857e-12	3.34848e-11
LIN54	719.829	-0.715953	0.103703	-6.90389	5.05989e-12	3.39863e-11
RAPGEF5	866.18	-0.641638	0.093012	-6.89844	5.25771e-12	3.52915e-11
PGRMC1	8930.83	-0.286679	0.0416071	-6.89015	5.57347e-12	3.73363e-11
PIM2	1055.82	-0.538462	0.0781578	-6.88942	5.60223e-12	3.7504e-11
FAM49B	9928.95	-0.360674	0.0523774	-6.88607	5.73555e-12	3.83838e-11
POP1	1206.77	-0.555449	0.0807076	-6.88223	5.89215e-12	3.94056e-11
MXD1	710.139	-0.660139	0.0959523	-6.87986	5.99117e-12	4.00333e-11
DDX41	6838.04	-0.445764	0.0647928	-6.87984	5.99197e-12	4.00333e-11
DNAJA3	3607.24	-0.401139	0.0583171	-6.87859	6.04484e-12	4.03597e-11
DPYSL3	2254.35	-0.462895	0.0673019	-6.8779	6.07429e-12	4.05429e-11
ZNF24	2995.07	-0.510335	0.0742036	-6.87749	6.09148e-12	4.06442e-11
RAB43	2595.43	-0.475099	0.0691156	-6.87397	6.24396e-12	4.1634e-11
HASPIN	278.212	-1.10933	0.161594	-6.86495	6.65157e-12	4.42932e-11
SEC24C	56413.7	-0.228292	0.033263	-6.86326	6.73075e-12	4.47909e-11
GRPR	8208.8	-0.333614	0.048613	-6.86266	6.75919e-12	4.49653e-11
PPFIA1	6870.2	-0.309955	0.0451658	-6.8626	6.76167e-12	4.49669e-11
OTUD6B-AS1	2895.21	-0.456413	0.0665089	-6.86244	6.76939e-12	4.50033e-11
DDX46	3265.74	-0.423358	0.0617097	-6.86048	6.86316e-12	4.55967e-11
SEPHS2	3655.52	-0.319995	0.0466813	-6.85487	7.13763e-12	4.73733e-11
ANO7	201.911	-1.17228	0.171411	-6.83898	7.97617e-12	5.28864e-11
UBE4B	4803.83	-0.304399	0.0445123	-6.83854	8.00041e-12	5.30297e-11
RIPOR1	3160.7	-0.3826	0.0559583	-6.83724	8.07312e-12	5.3494e-11
LOC101929479	1045.27	-0.645225	0.0943866	-6.83597	8.14497e-12	5.39524e-11
FBXL7	546.111	-0.742812	0.108744	-6.83083	8.44234e-12	5.58854e-11
SNORC	599.676	-0.662691	0.0970201	-6.83045	8.46459e-12	5.60143e-11
DNAJB6	6190.35	-0.321994	0.0471811	-6.82464	8.81434e-12	5.82904e-11
WDR26	9549.81	-0.259686	0.0380551	-6.82395	8.85699e-12	5.85533e-11
RPL39L	925.804	-0.626374	0.0918428	-6.82007	9.09969e-12	6.01183e-11
PPM1G	6774.54	-0.336301	0.0493601	-6.81322	9.54369e-12	6.30309e-11
CRYBG3	3933.21	-0.417197	0.0612364	-6.81289	9.56586e-12	6.31567e-11
PPP2R5D	3663.81	-0.376218	0.0552404	-6.81055	9.7228e-12	6.41717e-11
DGKG	173.835	-1.3908	0.204274	-6.8085	9.86226e-12	6.50283e-11
SKP1	11726.8	-0.261803	0.0384559	-6.80787	9.90513e-12	6.52895e-11
ITGA2	7807.31	-0.357711	0.0525746	-6.80388	1.01837e-11	6.70597e-11
WDR73	869.145	-0.57237	0.0841667	-6.80044	1.04302e-11	6.86604e-11
EIF4E	2617.99	-0.392825	0.057782	-6.7984	1.0579e-11	6.96173e-11
PTMS	5512.91	-0.381573	0.0561375	-6.79712	1.06731e-11	7.02137e-11
METAP2	3908.8	-0.361042	0.053135	-6.7948	1.08464e-11	7.13075e-11
PLPBP	1615.06	-0.526818	0.0775346	-6.79462	1.08596e-11	7.13709e-11
PDLIM4	1610.37	-0.515978	0.0759859	-6.79045	1.11784e-11	7.34418e-11
ONECUT3	701.58	-0.661658	0.0975418	-6.78333	1.17439e-11	7.71321e-11
HERC6	9309.93	-0.40579	0.0598312	-6.78225	1.18316e-11	7.76828e-11
KIAA0556	1935.55	-0.453393	0.0669265	-6.77449	1.24845e-11	8.19429e-11
KCTD9	1162.04	-0.553815	0.0817653	-6.77323	1.25942e-11	8.26361e-11
BMPR1A	903.319	-0.607489	0.0897774	-6.76662	1.31825e-11	8.64014e-11
LOC101927870	807.288	-0.637494	0.0942119	-6.76659	1.31853e-11	8.64014e-11
REEP4	1528.26	-0.442479	0.0654389	-6.76171	1.3637e-11	8.93329e-11
UGP2	3408.73	-0.440748	0.0652197	-6.75789	1.40014e-11	9.16299e-11
TMEM171	265.304	-1.02309	0.151402	-6.75744	1.40454e-11	9.18883e-11
OSBPL6	1493.08	-0.529244	0.0783737	-6.75283	1.44991e-11	9.47951e-11
ANKFY1	8815.45	-0.310246	0.0459917	-6.74569	1.52298e-11	9.94756e-11
KLF5	6886.47	-0.297249	0.0440969	-6.7408	1.57512e-11	1.02847e-10
KAT6A	3528.55	-0.405713	0.0601992	-6.73952	1.58915e-11	1.0373e-10
HSPA9	16226.1	-0.264375	0.0392359	-6.7381	1.6047e-11	1.04711e-10
MYCBP2	7884	-0.396661	0.0588751	-6.73733	1.61318e-11	1.0523e-10
ARHGEF12	13284	-0.290706	0.0431586	-6.73577	1.63063e-11	1.06334e-10
POLD4	1984.36	-0.464299	0.0689322	-6.73559	1.63261e-11	1.06429e-10
LRWD1	1708.04	-0.474053	0.0703966	-6.73403	1.65022e-11	1.07542e-10
OBSL1	9645.15	-0.375818	0.0558581	-6.72808	1.71921e-11	1.11893e-10
PXK	1514.78	-0.488493	0.0726207	-6.72663	1.73639e-11	1.12974e-10
HEXIM1	6342.29	-0.36621	0.0544439	-6.72636	1.73959e-11	1.13146e-10
TCAF2C	150.962	-1.25544	0.186791	-6.7211	1.80361e-11	1.17121e-10
AFAP1-AS1	87.8655	-1.63576	0.243402	-6.72043	1.81189e-11	1.17621e-10
TCF3	5404.11	-0.359479	0.0534933	-6.72007	1.8164e-11	1.17876e-10
CDK12	4322.2	-0.337886	0.0503055	-6.71667	1.85928e-11	1.20542e-10
H2AC19	1065.58	-0.702934	0.104743	-6.71104	1.93237e-11	1.24959e-10
SOCS4	5497.49	-0.427751	0.063746	-6.71024	1.94307e-11	1.2561e-10
RO60	1377.57	-0.593826	0.0885796	-6.70387	2.02969e-11	1.31126e-10
DHX34	1081.31	-0.523223	0.0780733	-6.70169	2.06022e-11	1.33055e-10
KDR	6276.78	-0.297678	0.0444257	-6.70059	2.07576e-11	1.34016e-10
CHD8	8227.08	-0.321515	0.0480306	-6.69397	2.172e-11	1.40095e-10
KPNA4	7376.37	-0.299167	0.0446992	-6.69291	2.18774e-11	1.41065e-10
SERTAD1	573.621	-0.685005	0.10247	-6.68492	2.31048e-11	1.48836e-10
PRDX2	15222.1	-0.258928	0.0387341	-6.68475	2.31312e-11	1.48959e-10
CETN2	3077.41	-0.37898	0.0566988	-6.68408	2.32378e-11	1.49597e-10
SAMD1	2343.39	-0.495024	0.0741278	-6.67799	2.42245e-11	1.5575e-10
KDM4B	6510.06	-0.367808	0.0550797	-6.67774	2.42662e-11	1.55968e-10
SH3PXD2A	3032.64	-0.49594	0.0742772	-6.67687	2.44095e-11	1.56789e-10
TTC26	505.715	-0.784306	0.117468	-6.67678	2.44243e-11	1.56813e-10
CSRNP1	680.001	-0.733594	0.109895	-6.67539	2.46582e-11	1.58235e-10
KIAA1549	4383.24	-0.388737	0.0582844	-6.66966	2.56401e-11	1.64484e-10
SMURF1	4390.73	-0.317661	0.0477026	-6.65921	2.7531e-11	1.76277e-10
GMEB1	838.395	-0.62989	0.0946006	-6.65841	2.76803e-11	1.77177e-10
SPOCK3	463.202	-0.738956	0.110989	-6.65789	2.77779e-11	1.77745e-10
MAPK1IP1L	14253.7	-0.29812	0.0447821	-6.65712	2.79254e-11	1.78632e-10
C17orf67	966.926	-0.716777	0.107672	-6.65703	2.79421e-11	1.78682e-10
HMGB1	8378.94	-0.382662	0.0575001	-6.65497	2.83354e-11	1.8114e-10
PUSL1	2291.66	-0.40985	0.0615973	-6.65371	2.85802e-11	1.82647e-10
CCN4	66.269	-1.89857	0.285357	-6.65332	2.86559e-11	1.83072e-10
UBR7	3076.78	-0.381484	0.0573466	-6.65226	2.88632e-11	1.84338e-10
ITPRID2	8070.86	-0.269059	0.0404474	-6.65207	2.89006e-11	1.84519e-10
MZT1	958.434	-0.74404	0.111859	-6.6516	2.89919e-11	1.85043e-10
TFCP2	2558.15	-0.374774	0.056371	-6.64835	2.96389e-11	1.89113e-10
IFITM3	56302.9	-0.428003	0.0643794	-6.64814	2.9683e-11	1.89334e-10
HMGN1	10978.3	-0.294268	0.0443409	-6.63649	3.21238e-11	2.0432e-10
SYNJ2BP	3932.61	-0.342498	0.051612	-6.63601	3.22294e-11	2.04927e-10
GOT2	5715.11	-0.304058	0.0458314	-6.63428	3.26085e-11	2.07272e-10
IFI35	3961.82	-0.576532	0.0869828	-6.62811	3.40016e-11	2.1599e-10
SAP30	487.294	-0.835157	0.126077	-6.62417	3.49214e-11	2.21693e-10
BTBD2	4867.51	-0.429274	0.0648069	-6.62389	3.49866e-11	2.21968e-10
MDM4	2610.42	-0.408724	0.0617308	-6.62107	3.56605e-11	2.26172e-10
ATP6V0B	5022.08	-0.284599	0.0430046	-6.61788	3.64385e-11	2.31034e-10
PANK3	7625.66	-0.341747	0.0516485	-6.61677	3.6712e-11	2.32621e-10
CHPT1	1630.16	-0.471717	0.0713125	-6.61479	3.72071e-11	2.3561e-10
PSMA2	5813.96	-0.29539	0.0446724	-6.61237	3.78222e-11	2.39366e-10
H2AC18	999.318	-0.691412	0.104564	-6.61236	3.7824e-11	2.39366e-10
TMEM170A	856.378	-0.59734	0.0903835	-6.60895	3.87046e-11	2.44708e-10
SKIV2L	6163.87	-0.290302	0.0439306	-6.60819	3.89053e-11	2.45892e-10
C1GALT1	2135.48	-0.447938	0.0677857	-6.60815	3.89163e-11	2.45892e-10
GRB10	6996.93	-0.275044	0.0416256	-6.60757	3.90684e-11	2.46775e-10
MAP2K4	1543.17	-0.469991	0.071256	-6.5958	4.22963e-11	2.66746e-10
ALDOA	49751.2	-0.81166	0.123123	-6.59229	4.33106e-11	2.73058e-10
LMO7	13534.7	-0.232182	0.0352236	-6.59166	4.3494e-11	2.74128e-10
LUCAT1	33.1124	-2.16693	0.328776	-6.5909	4.37157e-11	2.75439e-10
LOC441666	694.993	-0.720671	0.109544	-6.57886	4.74069e-11	2.98323e-10
MECP2	5844.37	-0.290726	0.0442001	-6.57749	4.78461e-11	3.00993e-10
AMMECR1	2802.69	-0.431127	0.065568	-6.57526	4.85674e-11	3.05148e-10
DGKE	1720.67	-0.502261	0.0764024	-6.57389	4.9018e-11	3.07884e-10
GMPS	3412.56	-0.392326	0.0597183	-6.56961	5.04456e-11	3.16653e-10
SEMA4F	1165.63	-0.556237	0.0847696	-6.56175	5.31786e-11	3.336e-10
TNS2	2069.74	-0.433489	0.0661014	-6.55793	5.45592e-11	3.41729e-10
KIF1B	8160.5	-0.300288	0.0458133	-6.5546	5.57899e-11	3.4922e-10
BAG2	1445.67	-0.491897	0.0750949	-6.55034	5.74057e-11	3.58888e-10
MTHFD1L	1087.93	-0.528156	0.0807941	-6.53706	6.27399e-11	3.92115e-10
PRSS53	306.446	-0.921975	0.14105	-6.53653	6.29618e-11	3.93379e-10
MAP4K2	4328.3	-0.359999	0.0550986	-6.53373	6.415e-11	4.0043e-10
ARPC2	12478.3	-0.239061	0.0365945	-6.53271	6.45908e-11	4.03057e-10
LINC00938	354.237	-0.893455	0.136929	-6.52493	6.80343e-11	4.24282e-10
FCGR2A	711.307	-0.617958	0.09473	-6.52336	6.87481e-11	4.28468e-10
BCL7B	2705.28	-0.378425	0.058055	-6.51839	7.10654e-11	4.42637e-10
TRIM8	4243.87	-0.326446	0.0500913	-6.51702	7.17195e-11	4.46572e-10
ANKRD17	13752.1	-0.337426	0.0518123	-6.51246	7.39281e-11	4.59756e-10
TFR2	45.1708	-2.02221	0.310774	-6.50701	7.66596e-11	4.76596e-10
C18orf32	701.884	-0.824511	0.126804	-6.50226	7.91209e-11	4.91746e-10
SLC26A6	3265.14	-0.363038	0.0558349	-6.50198	7.92674e-11	4.92505e-10
ZNF507	1211.23	-0.498719	0.0767061	-6.50168	7.94286e-11	4.93354e-10
XRRA1	839.903	-0.620554	0.0955513	-6.49446	8.33312e-11	5.16956e-10
EZH2	970.788	-0.527636	0.0813507	-6.48595	8.81769e-11	5.46849e-10
MAP3K9	2920.83	-0.336706	0.051927	-6.48422	8.91919e-11	5.52803e-10
FBXO33	1090.72	-0.492555	0.0760155	-6.47966	9.19276e-11	5.69233e-10
FEM1B	2406.96	-0.394508	0.0608935	-6.47866	9.25413e-11	5.72857e-10
RALY	6869.83	-0.309782	0.0478183	-6.47832	9.27497e-11	5.73971e-10
SSRP1	11442.7	-0.291169	0.0449811	-6.47314	9.59868e-11	5.93456e-10
CBX1	8149.73	-0.254527	0.0393321	-6.47124	9.72003e-11	6.0059e-10
UNC13B	5842.16	-0.363051	0.0561451	-6.46629	1.0044e-10	6.19655e-10
RIC8B	1038.36	-0.520427	0.0805153	-6.4637	1.02176e-10	6.29984e-10
PPP1R35	718.937	-0.607612	0.0940956	-6.45738	1.06529e-10	6.56217e-10
NDEL1	2025.5	-0.401791	0.0622251	-6.45705	1.06761e-10	6.57448e-10
LCLAT1	2447.89	-0.441324	0.0683487	-6.45695	1.06832e-10	6.57682e-10
RAB40C	1587.01	-0.421587	0.0653295	-6.45324	1.09486e-10	6.73608e-10
SHARPIN	6353.9	-0.318395	0.0494066	-6.44438	1.16075e-10	7.13056e-10
DSG2	3870.28	-0.350076	0.0543767	-6.43799	1.21068e-10	7.43047e-10
ZFAND6	2151.7	-0.468867	0.0728529	-6.4358	1.22825e-10	7.53602e-10
KMT2A	10181.1	-0.322181	0.0500957	-6.4313	1.2652e-10	7.75801e-10
MTCH1	10667.7	-0.302334	0.0470303	-6.42849	1.28876e-10	7.89769e-10
INTS6	1852	-0.422667	0.0657658	-6.42686	1.3027e-10	7.97824e-10
GCLM	1963.68	-0.442709	0.0688963	-6.42573	1.31236e-10	8.03011e-10
SMCR8	4136.78	-0.355983	0.0554012	-6.42556	1.31388e-10	8.03693e-10
COPS6	4935.44	-0.291235	0.045356	-6.42109	1.35303e-10	8.26389e-10
ISM2	69.3311	-1.7625	0.27449	-6.42099	1.35394e-10	8.26694e-10
VDAC2	24352.3	-0.229166	0.0356955	-6.42003	1.36245e-10	8.31636e-10
SNF8	3977.76	-0.347477	0.0541282	-6.41953	1.36697e-10	8.34143e-10
HES2	1296.14	-0.46455	0.0723699	-6.4191	1.37084e-10	8.36252e-10
DSEL	4814.53	-0.350373	0.0546012	-6.41696	1.39025e-10	8.47574e-10
ZNF445	3061.6	-0.367697	0.0573304	-6.41365	1.42074e-10	8.65639e-10
SERPINH1	6729.19	-0.418829	0.0653089	-6.41304	1.42643e-10	8.68845e-10
USP37	1389.51	-0.546253	0.0851917	-6.41205	1.43578e-10	8.74278e-10
PPIL3	736.669	-0.635794	0.0992311	-6.4072	1.48213e-10	9.01408e-10
MGLL	12524.3	-0.275056	0.0429542	-6.40347	1.51882e-10	9.23165e-10
PHF10	682.391	-0.632296	0.0988548	-6.39621	1.59276e-10	9.67523e-10
CTPS1	4824.98	-0.291502	0.0455806	-6.39532	1.60212e-10	9.72913e-10
DEK	5053.79	-0.433101	0.0677423	-6.39336	1.62278e-10	9.84571e-10
SSTR5-AS1	6959.6	-0.303474	0.0474906	-6.39019	1.65681e-10	1.00431e-09
SOX7	1344.13	-0.492	0.0770216	-6.38781	1.68277e-10	1.01913e-09
EIF1AD	2200.24	-0.37826	0.0592358	-6.38567	1.70652e-10	1.0332e-09
FNBP4	3980.89	-0.29609	0.0463757	-6.38459	1.71862e-10	1.04021e-09
DDX12P	538.765	-0.685643	0.107407	-6.38358	1.72992e-10	1.04674e-09
SIDT2	2937.27	-0.368789	0.0578095	-6.37939	1.77795e-10	1.07515e-09
RBAK	2420.26	-0.375786	0.0589176	-6.37817	1.79222e-10	1.08346e-09
SMARCD1	6151.56	-0.276669	0.0434256	-6.37112	1.87658e-10	1.13411e-09
WDR82	11457.4	-0.239177	0.0375438	-6.37063	1.88253e-10	1.13737e-09
CREBBP	6291.69	-0.4267	0.0670504	-6.36388	1.96726e-10	1.18749e-09
LIFR	8258.27	-0.298902	0.046972	-6.36341	1.9732e-10	1.19036e-09
RSAD1	3702.81	-0.36408	0.0572171	-6.36314	1.97671e-10	1.19212e-09
RTKN2	1324.09	-0.615157	0.0967405	-6.35884	2.03283e-10	1.22487e-09
DSTNP2	246.774	-0.951944	0.149772	-6.35597	2.0712e-10	1.24724e-09
PNKP	3164.81	-0.327793	0.0515731	-6.35588	2.07233e-10	1.24755e-09
MMP1	2248.13	-0.435032	0.0684697	-6.35364	2.10278e-10	1.2655e-09
ING2	575.735	-0.691105	0.10882	-6.35088	2.14081e-10	1.288e-09
SLC15A4	1784.15	-0.432821	0.0681556	-6.35048	2.14639e-10	1.29097e-09
PPP1CB	10799.1	-0.346577	0.054624	-6.34477	2.22752e-10	1.33857e-09
SMOX	4313.86	-0.447696	0.0706757	-6.33451	2.38096e-10	1.43035e-09
SF1	12589.2	-0.243779	0.0385037	-6.3313	2.43097e-10	1.45909e-09
ZNF107	1358.84	-0.446146	0.0704832	-6.32982	2.45448e-10	1.47188e-09
FARP2	1174.16	-0.467098	0.0738648	-6.32369	2.55389e-10	1.53013e-09
ASL	1280.39	-0.469293	0.0742392	-6.32137	2.59254e-10	1.55144e-09
AS3MT	315.822	-1.07285	0.169753	-6.32008	2.61425e-10	1.56397e-09
FARP1	2702.38	-0.334073	0.0528856	-6.3169	2.66855e-10	1.59456e-09
HYPK	2541.02	-0.395449	0.0626949	-6.30752	2.8355e-10	1.69231e-09
CCDC141	376.798	-0.984673	0.156174	-6.30499	2.88211e-10	1.7186e-09
TIMM10B	2389.49	-0.379889	0.0602643	-6.30371	2.90609e-10	1.73187e-09
PXDN	27310.7	-0.345728	0.0548674	-6.30116	2.95426e-10	1.76006e-09
SAP130	2601.09	-0.419734	0.0666225	-6.30018	2.97302e-10	1.77019e-09
C17orf80	1967.6	-0.403425	0.0640382	-6.29975	2.98122e-10	1.77455e-09
SKA1	272.179	-1.01316	0.160854	-6.29862	3.00303e-10	1.787e-09
LMLN	2050.97	-0.387298	0.0614907	-6.29849	3.00557e-10	1.78798e-09
DCLRE1A	391.546	-0.878629	0.13959	-6.29434	3.08707e-10	1.83484e-09
BRF2	1063.91	-0.522404	0.0830114	-6.29316	3.11077e-10	1.84838e-09
ZNF292	2402.03	-0.425671	0.0676444	-6.29278	3.1184e-10	1.85236e-09
COQ10B	1967.51	-0.452453	0.0719071	-6.29218	3.13031e-10	1.85889e-09
SPEN	8703.07	-0.32865	0.0522431	-6.29077	3.15885e-10	1.87529e-09
MCM7	4738.4	-0.298238	0.0474248	-6.28865	3.20234e-10	1.90055e-09
NUDCD2	2236.77	-0.44864	0.071349	-6.28796	3.21656e-10	1.90842e-09
PLPPR5	326.217	-0.860215	0.13683	-6.28674	3.24211e-10	1.92245e-09
GUK1	16161.9	-0.304507	0.0484515	-6.28478	3.28322e-10	1.94625e-09
SNRPD3	4924.8	-0.286331	0.0455667	-6.28378	3.30442e-10	1.95824e-09
FKBP4	3918.43	-0.305171	0.0485748	-6.28249	3.33195e-10	1.97398e-09
XPOT	10608.1	-0.318473	0.0507352	-6.27716	3.44807e-10	2.03977e-09
ACAT2	1932.77	-0.405558	0.0646274	-6.27532	3.48913e-10	2.06345e-09
ELL2	3875.6	-0.362262	0.0577326	-6.27483	3.50026e-10	2.06943e-09
CDKN2AIPNL	908.457	-0.565168	0.0900698	-6.27477	3.50149e-10	2.06955e-09
USP54	4234.82	-0.325419	0.051863	-6.2746	3.5053e-10	2.07119e-09
SNRPF	1780.21	-0.398465	0.0635128	-6.27377	3.52405e-10	2.08115e-09
RAPGEF4	102.269	-1.37654	0.219412	-6.27376	3.52422e-10	2.08115e-09
TANGO2	1287.84	-0.501986	0.0800166	-6.27352	3.5298e-10	2.08383e-09
RBCK1	15666.5	-0.376129	0.0600503	-6.26357	3.76269e-10	2.21872e-09
ZNF473	1574.46	-0.457879	0.0731188	-6.26212	3.7977e-10	2.23871e-09
BTN2A1	1977.66	-0.475679	0.0759782	-6.26073	3.83184e-10	2.25817e-09
FAM72B	318.33	-0.943128	0.15066	-6.25998	3.85033e-10	2.26841e-09
RNMT	5502.69	-0.287427	0.0459184	-6.25951	3.86181e-10	2.2745e-09
VPS13D	6606.32	-0.311053	0.0497113	-6.25719	3.91979e-10	2.30595e-09
DDX18	4087.45	-0.356731	0.0570162	-6.25666	3.93319e-10	2.31316e-09
CDKL5	1694.86	-0.406518	0.0649829	-6.25576	3.95582e-10	2.32511e-09
[truncated: 21,866 more rows]

## Sheet: normalized counts
	PC3-NC-1_Read_Count	PC3-NC-2_Read_Count	PC3-NC-3_Read_Count	PC3-siQKI-1_Read_Count	PC3-siQKI-2_Read_Count	PC3-siQKI-3_Read_Count
A1BG	91.3188	60.6946	53.0914	100.859	109.01	100.228
NAT1	214.164	210.888	219.95	152.702	201.019	200.456
NAT2	0	6.17233	2.84418	4.71302	4.00038	5.89575
AADAC	22.8297	19.5457	18.9612	52.7859	67.0063	53.0618
AAMP	5928.11	5597.27	5430.49	6114.68	6069.57	6129.62
AANAT	4.34851	5.14361	0	7.54084	15.0014	10.8089
AARS1	12028	11337.5	11655.4	8740.77	8451.8	9048.99
ABAT	65.2277	64.8094	41.7146	49.0154	56.0053	46.1834
ABCA1	5022.53	4830.87	5071.17	2566.71	3103.29	2816.2
ABCA2	7746.88	6534.44	6476.2	6649.13	7368.7	6783.06
ABCA3	5744.39	5415.19	5244.67	4776.18	4925.47	4919.02
ABCB7	1690.48	1667.56	1782.35	2275.45	2409.23	2409.4
ABCF1	8689.42	7994.19	7997.83	7015.81	6940.66	6772.25
ABCA4	79.3604	69.953	50.2472	260.159	307.029	279.066
ABL1	5666.11	5267.05	5226.65	4248.32	4444.42	4381.53
ABL2	3398.36	3164.35	3500.24	3138.87	3561.34	3464.74
ABR	7150.04	6768.99	6624.09	6735.85	7186.68	7115.19
ACAA1	3936.49	3522.34	3422.5	4372.74	4329.41	4254.77
ACACA	7089.16	6973.7	7116.14	6921.55	7587.72	7629.1
ACACB	2110.12	1801.29	1979.55	1957.79	2210.21	2078.25
ACADL	0	0	3.79224	0	0	3.9305
ACADM	1626.34	1723.11	1860.09	2152.91	1969.19	2038.95
ACADS	1082.78	1052.38	1134.83	1115.1	1265.12	1233.19
ACADSB	1175.19	1329.11	1411.66	999.161	949.09	984.59
ACADVL	19568.3	18393.5	18637	13861	13486.3	12997.2
ACAT1	3651.66	3761	3800.77	4150.29	4215.4	4234.13
ACAT2	2315.58	2128.42	2171.06	1708	1599.15	1674.39
ASIC2	0	10.2872	0	0	0	0
ASIC1	1392.61	1331.17	1332.97	1879.55	2036.19	1806.06
ACHE	3105.93	2716.85	2600.53	3183.18	3097.29	2970.48
ACLY	19634.6	18970.6	18806.7	13292.6	13597.3	13523.9
ACO1	1768.76	2029.67	1788.04	2000.21	2309.22	2153.91
ACR	3.26138	0	0	3.77042	0	0
ACO2	8486.12	7908.81	7476.4	9308.22	9451.89	9198.35
ACOX1	6401.01	6647.6	6977.72	7950.87	7949.75	7878.69
ACP1	4637.69	4917.29	4990.59	5640.55	5451.52	6042.16
ACP2	3608.18	3568.63	3285.98	3563.05	3655.35	3530.57
ACP5	0	0	0	0	4.00038	0
ACP3	47.8336	49.3786	62.572	95.2031	106.01	114.967
ACRV1	5.43564	7.20105	6.63642	5.65563	12.0011	6.87838
ACTA1	8.69703	5.14361	0	9.42605	0	5.89575
ACTA2	77.1861	65.8382	72.0526	66.9249	63.006	58.9575
ACTB	192837	178264	166659	150673	152904	144203
ACTBP2	2.17426	2.05744	1.89612	6.59823	5.00047	10.8089
ACTBP4	2.17426	0	0	0	9.00085	0.982625
ACTBP7	8.69703	5.14361	8.53254	5.65563	4.00038	5.89575
ACTBP9	8.69703	17.4883	7.58448	11.3113	4.00038	3.9305
ACTC1	0	0	0	0	0	3.9305
ACTG1	86056	80025.3	75311	87411.5	93361.8	86552.6
ACTG2	46.7465	65.8382	50.2472	52.7859	53.005	46.1834
ACTG1P1	29.3525	24.6893	18.0131	37.7042	20.0019	30.4614
ACTG1P3	46.7465	57.6084	38.8705	63.1545	39.0037	37.3398
ACTN4	38787.6	34355.2	33397.3	37994.5	39907.8	38323.4
ACTG1P9	1.08713	1.02872	0	0	0	0
ACTG1P10	0	0	0	0	0	20.6351
ACTL6A	3132.02	3166.4	3402.59	2947.52	3045.29	3071.69
ACTN1	37208	34623.7	33745.2	30088.9	31167.9	29968.1
ACTN3	17.3941	8.22977	5.68836	0	16.0015	17.6873
ACVR1	2057.93	1922.68	2165.37	2218.89	2398.23	2257.09
ACVR1B	1463.27	1482.39	1383.22	1044.41	1104.1	954.129
ACVR2A	435.938	484.528	529.966	633.43	573.054	640.672
ACVR2B	528.344	526.705	520.485	759.739	767.073	729.108
ACVRL1	0	4.11488	0	13.1965	10.0009	14.7394
ACY1	1334.99	1190.23	978.398	1609.03	1777.17	1594.8
ACYP1	450.071	500.987	389.653	569.333	540.051	538.479
ACYP2	242.43	228.376	232.275	421.344	405.038	397.963
ADA	339.184	335.363	284.418	519.375	492.047	505.069
ADAM8	4820.33	4187.92	4124.06	2436.63	2459.23	2357.32
ADAM10	3563.61	3880.34	3972.37	4717.74	4662.44	4706.77
ADAR	48056.5	43955.2	44222.3	38700.5	38093.6	39162.5
ADARB1	2191.65	2121.22	2209.93	2662.86	2757.26	2671.76
ADCY1	1486.1	1245.78	1283.67	1263.09	1302.12	1279.38
ADCY3	4212.62	3715.74	3821.63	3909.92	4022.38	3841.08
ADCY5	0	0	0	0	5.00047	0
ADCY6	5308.45	4772.24	5056	4261.52	4578.43	4772.61
ADCY7	2479.74	2136.65	1962.48	893.589	927.088	1009.16
ADCY8	0	0	3.79224	0	0	0
ADCY9	1776.37	1666.53	1771.92	1879.55	2081.2	1827.68
ADCYAP1	0	8.22977	8.53254	6.59823	4.00038	10.8089
ADCYAP1R1	3.26138	0	2.84418	3.77042	0	0
ADD1	8486.12	8287.38	7937.16	7761.41	7792.74	7454.19
ADD2	0	0	0	3.77042	0	7.861
ADD3	2460.17	2758	2765.49	2561.06	2417.23	2493.9
PLIN2	3979.98	3716.77	3641.5	2019.06	2004.19	2043.86
ADH1C	0	0	0	0	2.00019	0
ADH5	7032.63	7275.12	7085.8	6779.21	6465.61	6839.07
ADH6	0	4.11488	0	0	0	0
ADK	9734.15	10342.8	10647.7	8616.35	7766.73	8558.66
ADM	1640.48	1767.34	1490.35	763.51	746.071	663.272
ADORA1	2.17426	0	3.79224	0	0	0
ADORA2A	16.3069	7.20105	22.7534	1.88521	19.0018	22.6004
ADORA2B	4011.5	3873.14	4111.74	3752.51	3668.35	3818.48
ADPRH	731.637	673.812	752.76	856.828	773.073	773.326
PARP1	12248.7	11883.8	11956	18746.5	18647.8	18235.6
PARP4	9802.63	9642.2	9750.8	9497.68	9962.94	10129.9
PARP1P1	0	0	0	0	0	1.96525
PARP1P2	0	1.02872	1.89612	1.88521	0	3.9305
ADRA1D	397.889	349.765	467.394	468.475	514.049	511.948
ADRA1B	266.346	206.773	204.781	83.8918	93.0088	170.977
ADRA2A	0	4.11488	3.79224	7.54084	4.00038	4.91313
ADRA2B	6.52277	8.22977	20.8573	13.1965	23.0022	10.8089
ADRA2C	7.6099	0	0	0	0	0
ADRB1	30.4396	55.5509	48.3511	19.7947	53.005	31.444
ADRB2	3220.07	3201.38	3238.57	3465.96	3294.31	3494.21
GRK2	6659.75	5921.32	5899.78	6444.59	6420.61	6223.95
GRK3	44.5723	39.0914	45.5069	33.9338	13.0012	23.583
ADSL	2965.69	2744.63	2934.25	3018.22	3079.29	2926.26
ADSS2	3036.35	3362.89	3396.9	4417.99	4424.42	4627.18
AP2A1	13602.1	12352.9	12026.1	14375.7	15122.4	14151.8
AP2A2	6178.15	5924.41	5968.04	6439.87	6472.61	6449.95
AP1B1	8582.88	7922.18	7724.79	5987.42	6101.58	5954.71
AP2B1	23828.8	25908.3	25483.9	16078.9	16787.6	16615.2
AP1G1	6585.82	6768.99	7263.09	3586.61	3822.36	3926.57
AEBP1	0	0	4.7403	5.65563	6.00057	0
TLE5	15800.3	15138.7	14450.3	14762.1	14354.4	14438.7
AFG3L1P	1345.86	1156.28	1126.3	1037.81	1013.1	1041.58
AFP	7.6099	7.20105	6.63642	3.77042	0	0
AGA	876.225	777.713	776.461	655.11	701.066	708.473
AGER	185.899	239.692	173.495	161.185	137.013	153.29
AGL	1352.39	1320.88	1594.64	1793.78	1766.17	1728.44
AGRP	0	0	0	0	2.00019	0
JAG1	11907.3	11868.4	11647.9	10544.9	10822	10675.2
AGT	25.0039	14.4021	21.8054	48.0728	34.0032	52.0791
AGTR1	113.061	139.906	128.936	189.464	227.021	205.369
AGTR2	0	0	0	1.88521	0	0
AHCY	9681.96	9488.92	9103.27	10246.1	10681	10367.7
AHR	5316.06	5423.42	6160.49	7375.88	7103.67	7206.57
AHSG	15.2198	12.3447	6.63642	6.59823	5.00047	10.8089
AIF1	0	7.20105	0	0	0	0
CRYBG1	4047.38	3938.97	4377.19	2463.97	2467.23	2522.4
AK1	2044.89	2057.44	2018.42	1792.83	1650.16	1655.72
AK2	12854.2	13949.5	13422.6	8863.31	8733.83	9047.03
AK4	15595.9	17511.9	16374.9	4134.26	4170.39	4146.68
AK4P1	560.958	596.658	592.537	130.079	145.014	145.429
AKT1	14181.6	13178.9	13071.9	11027.5	10534	10802
AKT2	4485.49	4188.95	4134.49	4666.84	4481.42	4643.89
ALAD	2858.06	2735.37	2540.8	2931.5	2920.28	2936.08
ALAS1	6512.98	5972.76	6329.25	5709.36	5325.5	5796.51
ALB	26.0911	15.4308	25.5976	46.1876	66.0062	47.166
ALCAM	14634.9	15057.4	15946.4	23049.5	23149.2	23541.7
ABCD1	5615.02	5335.98	5314.82	3904.27	3654.35	3737.91
ALDH1A1	0	0	0	1.88521	0	5.89575
ALDH2	350.055	399.144	404.822	282.781	298.028	280.048
ALDH3A1	1002.33	848.695	883.592	9862.47	8545.81	9203.27
ALDH1B1	1165.4	1168.63	1143.36	1269.69	1229.12	1244
ALDH1A3	15786.2	16690	16718.1	20230.2	21036	20168.4
ALDH3B1	1462.19	1477.24	1316.86	3894.84	4190.4	3929.52
ALDH3B2	4.34851	5.14361	7.58448	6.59823	6.00057	0
ALDH9A1	4144.13	4299.03	4195.17	6060.95	6112.58	5936.04
ALDH3A2	8044.75	8219.48	8514.53	6278.69	6018.57	6252.44
ABCD2	3.26138	0	5.68836	6.59823	10.0009	0
ALDOA	74369.4	60840.6	56090.1	36923.7	34613.3	35670.3
ALDOB	0	0	0	0	0	3.9305
ALDOC	6310.78	5998.47	5302.5	2125.57	2071.2	2081.2
AKR1B1	89.1445	74.0679	112.819	72.5806	52.0049	77.6274
ALK	963.196	828.121	843.773	247.905	267.025	271.205
ALOX5	7.6099	11.3159	11.3767	7.54084	7.00066	0
ALOX12B	8.69703	5.14361	8.53254	19.7947	0	6.87838
ALOX12P2	209.816	147.107	164.962	99.9161	140.013	140.515
ALOX15	0	1.02872	0	5.65563	0	0
ALOX15B	6.52277	0	5.68836	1.88521	0	0
ALPL	9.78415	9.25849	5.68836	5.65563	10.0009	13.7568
ALPP	6.52277	0	0	152.702	146.014	183.751
ALPG	0	0	0	12.2539	7.00066	16.7046
ALX3	2.17426	0	0	0	0	0
AMBP	4.34851	0	0	0	0	0
AMD1	7479.44	8282.23	9291.94	5640.55	5512.52	6142.39
AMD1P2	0	0	0	0	0	1.96525
AMFR	2788.48	2595.46	2874.52	4055.09	4222.4	4081.82
AMH	155.459	135.791	98.5982	262.044	209.02	221.091
AMHR2	19.5683	30.8616	9.4806	12.2539	19.0018	30.4614
AMPD2	4078.9	3706.48	3760.95	4303.93	4144.39	4128.99
AMPD3	2481.91	2380.46	2528.48	2217.01	2263.21	2126.4
BIN1	2868.93	2583.12	2728.52	2936.21	2747.26	2908.57
AMT	258.737	276.726	195.3	259.216	234.022	313.457
AMY1A	7.6099	9.25849	6.63642	11.3113	11.001	8.84363
AMY1B	5.43564	5.14361	2.84418	3.77042	3.00028	1.96525
AMY1C	8.69703	9.25849	6.63642	11.3113	11.001	9.82625
AMY2A	0	0	0	15.0817	0	0
AMY2B	92.4059	94.6424	99.5463	199.832	201.019	174.907
AMYP1	3.26138	0	0	0	0	1.96525
ANG	347.881	345.65	341.302	376.099	409.039	374.38
ANGPT1	72.8376	82.2977	73.9487	125.366	126.012	124.793
ANGPT2	0	2.05744	0	4.71302	3.00028	0
ANK1	150.024	142.992	118.507	237.536	205.019	218.143
ANK2	57.6178	63.7807	64.4681	67.8675	81.0077	56.0096
ANK3	5456.3	5459.42	5950.97	4702.65	4799.45	4861.05
ANPEP	12966.2	11637.9	11522.7	12436.7	12681.2	12002.8
SLC25A4	1040.38	982.429	1024.85	1130.18	1089.1	1160.48
SLC25A5	12771.6	12735.6	12715.4	16384.4	16738.6	17087.9
SLC25A6	7335.94	6545.75	6104.56	11890	12181.2	11469.2
ANXA1	6041.17	6270.06	6260.04	5991.2	5755.54	6067.71
ANXA2	100089	99290.1	93640.8	99821.8	98040.3	101428
ANXA2P1	0	2.05744	1.89612	0.942605	2.00019	1.96525
ANXA2P2	107.626	98.7572	109.027	117.826	106.01	139.533
ANXA2P3	0	4.11488	0.94806	4.71302	2.00019	4.91313
ANXA3	2305.8	2414.41	2517.1	3869.39	3891.37	3866.63
ANXA4	2990.69	3007.98	2723.78	3195.43	3286.31	3261.33
ANXA5	33646.6	35159.6	36007.3	38751.4	37493.5	39097.7
ANXA6	16482	15727.1	15854.4	12021	11979.1	12016.5
ANXA7	29534	30749.5	29592.7	34397.5	34189.2	35390.2
ANXA11	36080.7	36438.3	37048.3	40449.1	39802.8	38849.1
ANXA13	2.17426	0	0	0	0	0
AOC2	125.02	111.102	94.806	101.801	124.012	89.4189
AOX1	2733.04	2527.57	2744.63	1264.03	1437.14	1486.71
APAF1	1232.8	1296.19	1305.48	1678.78	1631.15	1696.01
NUDT2	688.152	732.45	706.305	884.163	860.081	756.621
APBA1	19.5683	36.0052	26.5457	49.958	75.0071	75.6621
APBA2	6077.05	5657.97	5334.73	3325.51	3305.31	3209.25
APBB1	2454.74	2406.18	2433.67	2738.27	2802.27	2688.46
APBB2	2816.75	2731.25	2851.76	2689.25	2739.26	2617.71
APC	1410.01	1596.58	1737.79	1500.63	1538.15	1612.49
APCS	0	0	0	0	2.00019	0
AIRE	0	0	0	0	3.00028	0
APEH	11113.7	10471.4	10504.5	10215	10409	9723.08
APEX1	4299.59	4689.94	4538.36	8062.1	7862.74	7926.84
BIRC2	4513.76	4818.53	5066.43	2477.16	2242.21	2334.72
BIRC3	525.083	585.342	602.018	837.976	667.063	734.021
XIAP	3148.32	3301.17	3578.93	2901.34	2905.27	2997.01
BIRC5	5756.34	6227.88	6403.2	2887.2	2849.27	2959.67
APLP1	1798.11	1896.96	1814.59	2130.29	2233.21	2149
APLP2	65222.3	64049.2	63612.9	65704.3	64784.1	64013.1
APOA1	8.69703	4.11488	5.68836	9.42605	8.00076	7.861
APOA2	3.26138	0	0	0	0	0
APOC1	9.78415	5.14361	10.4287	13.1965	8.00076	7.861
AQP8	0	0	0	0	10.0009	5.89575
APOD	50.0079	52.4648	27.4937	193.234	163.015	170.977
APOE	328.313	256.152	285.366	375.157	311.029	236.813
APOH	0	0	4.7403	0	0	0
APP	132501	123717	121765	135427	136799	134098
APRT	6053.13	5681.63	5683.62	5851.69	5703.54	5492.87
FAS	253.301	293.186	213.313	316.715	302.029	333.11
FASLG	15.2198	7.20105	6.63642	6.59823	11.001	15.722
SHROOM2	334.835	280.841	259.768	335.567	430.041	336.058
AQP1	19.5683	29.8329	26.5457	15.0817	18.0017	14.7394
AQP3	81.5346	63.7807	82.4812	93.3179	58.0055	108.089
AQP5	0	0	4.7403	0	0	7.861
AQP6	0	2.05744	0	0	2.00019	0
AQP7	9.78415	0	0	0	0	2.94788
AR	165.243	204.716	177.287	181.923	187.018	194.56
ABCC6	45.6594	24.6893	25.5976	55.6137	37.0035	22.6004
ARAF	6406.45	6272.11	6096.97	6503.03	6496.61	6474.52
ARCN1	18123.5	18578.7	19534.8	18718.2	19017.8	19742.9
TRIM23	305.483	342.564	328.029	396.837	343.032	376.345
AREG	1136.05	1121.31	1113.97	2217.95	1893.18	2128.37
ARF1	57025.3	52474	51721.4	55870.1	55665.3	55963.4
ARF3	15442.7	14923.7	15051.4	12567.7	12724.2	12829.2
ARF4	6249.9	7063.2	7509.58	20654.4	20435.9	20820.8
ARL4D	367.449	374.455	381.12	262.044	294.028	282.013
ARF5	4188.7	4059.33	3915.49	4737.53	4390.42	4846.31
ARF6	8866.62	9558.88	9610.48	5556.65	5500.52	5259.01
ARG2	135.891	186.199	164.962	114.998	81.0077	87.4536
RHOA	22204.6	24238.7	23851.3	23652.8	23005.2	22831.3
RHOB	878.4	898.074	928.151	1480.83	1566.15	1537.81
RHOC	17122.3	16681.7	15315.9	12305.7	12171.2	11861.3
RND3	8606.79	8994.11	8669.06	13418	12819.2	13348
RHOG	2254.7	2108.88	1995.67	1282.88	1238.12	1259.73
ARHGAP1	3040.7	2801.21	2869.78	3630.91	3680.35	3538.43
ARHGAP4	93.493	100.815	60.6758	198.89	200.019	179.82
ARHGAP5	6081.4	6146.61	6978.67	5971.4	6163.58	6017.6
ARHGAP6	815.346	826.063	894.021	937.892	796.075	809.683
ARHGDIA	21982.8	21231.8	20177.6	15241.9	14855.4	13986.7
ARHGDIB	270.695	247.922	233.223	227.168	246.023	217.16
ARHGDIG	8.69703	5.14361	6.63642	14.1391	17.0016	11.7915
RHOH	27.1782	18.517	38.8705	12.2539	6.00057	5.89575
ARL1	6677.14	7358.44	7466.92	6925.32	6895.65	7120.1
ARL2	5625.89	5475.88	5169.77	7345.72	6884.65	6907.85
ARL3	703.372	755.081	776.461	878.508	838.079	873.554
ARNT	3224.42	3178.75	3370.35	1981.35	1975.19	1990.8
ARNTL	522.909	599.744	606.758	380.812	400.038	408.772
ARRB1	3692.97	3301.17	3703.12	4117.3	4087.39	4175.17
ARRB2	916.449	810.632	908.241	1029.32	1049.1	1166.38
ARSA	2712.38	2688.05	2705.76	2264.14	2409.23	2354.37
ARSB	1302.38	1290.02	1306.43	899.245	1050.1	1009.16
STS	1104.52	1080.16	1224.89	439.254	513.049	474.608
ARSD	669.671	663.525	567.888	1180.14	1441.14	1270.53
ARSL	5.43564	3.08616	0	0	7.00066	7.861
ART3	3.26138	0	1.89612	0	0	0
ARVCF	769.687	596.658	603.914	930.351	1008.1	928.581
ASAH1	2956.99	3222.98	3064.13	5782.88	5431.51	5711.02
ASCL1	0	0	0	1.88521	0	2.94788
ASGR1	56.5307	58.6371	54.9875	96.1457	60.0057	59.9401
ASL	1545.9	1431.98	1489.4	1120.76	1031.1	1063.2
ASLP1	48.9208	29.8329	51.1952	50.9007	63.006	55.027
GET3	8456.77	7884.12	7260.24	8448.57	8259.78	8399.48
ASNS	1514.37	1610.98	1747.27	2323.52	1983.19	2350.44
ASPA	3.26138	0	0	9.42605	4.00038	10.8089
ASPH	113424	121826	119727	125956	123480	124346
ASS1	183.725	136.82	182.976	644.742	692.065	687.838
ASS1P2	8.69703	7.20105	15.169	12.2539	15.0014	3.9305
ASS1P5	0	0	0	0	4.00038	2.94788
ASTN1	6.52277	3.08616	2.84418	6.59823	4.00038	0.982625
ZFHX3	2839.58	2475.1	2614.75	1211.25	1312.12	1318.68
ATF1	838.176	808.575	846.618	794.616	748.071	775.291
ATF3	370.711	360.052	318.548	480.728	387.037	453.973
ATF4	11132.2	11144.1	11456.4	10830.5	10025.9	10810.8
ATF4P1	0	0	3.79224	5.65563	5.00047	3.9305
ATIC	3516.86	3225.04	3526.78	4832.73	4882.46	4551.52
ATM	5957.46	6315.32	6658.23	8571.1	8868.84	9094.2
RERE	6095.53	5647.68	5893.14	7242.03	7534.71	7352.98
ATOX1	2451.47	2122.25	2106.59	2217.01	2338.22	2350.44
ATP1A1	30860.3	30159	29423	11615.7	11623.1	11761
ATP1A3	1790.5	1679.9	1674.27	2537.49	2618.25	2492.92
ATP1B1	2017.71	1911.36	2170.11	4384.05	3821.36	4261.64
ATP1B2	10.8713	13.3734	4.7403	8.48344	3.00028	14.7394
ATP1B3	2935.25	2863.96	3184.53	3347.19	3016.29	3384.16
ATP1B3P1	2.17426	0	0	0	1.00009	0.982625
ATP1B1P1	5.43564	5.14361	7.58448	0	10.0009	1.96525
ATP2A1	144.588	128.59	144.105	68.8101	97.0092	138.55
ATP2A2	28819.8	28334.1	28525.2	17353.4	18115.7	17504.5
ATP2A3	182.638	138.877	118.507	207.373	244.023	143.463
ATP2B1	6619.52	7092	7403.4	10154.7	9964.94	9674.93
ATP2B2	0	0	4.7403	5.65563	7.00066	7.861
ATP2B4	10398.4	10101	10385	4391.59	4612.44	4460.14
ATP4A	0	0	0	0	2.00019	0
ATP5F1A	14850.2	14703.5	14303.4	17833.1	17654.7	18547
ALDH7A1	4693.13	4809.27	4776.33	4563.15	4317.41	4548.57
ATP5F1B	30017.8	29549	30678.3	36057.5	36373.4	37594.3
ATP5F1C	4355.04	4464.65	4889.15	4845.93	4654.44	5175.49
ATP5F1D	2826.53	2662.33	2817.63	4128.61	4363.41	3945.24
ATP5F1E	6648.88	6252.57	5961.4	8566.39	7378.7	8394.57
ATP5PB	7786.01	7979.79	8048.08	8634.26	8358.79	9190.49
ATP5MC1	3283.13	3379.35	3511.61	4371.8	4284.41	4533.83
ATP5MC2	6119.44	6044.77	5825.83	6488.89	6509.62	6792.89
ATP5MC3	7312.02	7060.11	7293.43	7561.57	7394.7	7865.91
ATP5MC2P1	0	1.02872	0	0	1.00009	0
ATP5ME	2568.88	2133.57	2010.84	2628.92	2290.22	2739.56
ATP5PF	4439.83	4939.92	4922.33	4618.76	4453.42	4827.64
ATP6V1A	4450.7	4642.62	5116.68	4908.14	4859.46	4764.75
ATP6V1B1	10.8713	27.7755	22.7534	12.2539	11.001	22.6004
ATP6V1B2	3550.56	3719.86	3553.33	3647.88	3638.34	3808.65
ATP6V0C	6543.42	6187.76	6086.54	7173.22	7264.69	6999.24
ATP6V1C1	6736.93	7125.95	7308.59	8786.02	8586.81	8933.04
ATP6V1E1	4852.94	5175.5	4875.87	4653.64	4597.43	4817.81
ATP6V0B	5560.66	5465.6	5526.24	4524.5	4591.43	4464.07
ATP6V1G2	70.6633	102.872	120.404	113.113	118.011	129.707
ATP6V0A1	6.52277	4.11488	3.79224	5.65563	3.00028	5.89575
ATP6AP1	11000.7	10226.5	10321.5	12214.3	12363.2	12310.3
ATP7A	1395.87	1546.17	1641.09	1335.67	1431.14	1313.77
ATP5PO	8166.51	8431.4	8537.28	8830.32	8702.82	9512.79
ATP7B	1221.93	1012.26	1099.75	1152.81	1216.12	1136.9
ALDH7A1P1	1.08713	9.25849	3.79224	0.942605	7.00066	3.9305
ALDH7A1P4	0	0	0	0	2.00019	0
ATR	2092.72	2136.65	2292.41	2009.63	2123.2	2076.29
ATRX	12296.5	12767.5	13787.6	11224.5	11493.1	11869.1
KIF1A	5.43564	0	0	0	3.00028	5.89575
AUH	216.339	191.342	252.184	307.289	286.027	259.413
AUP1	8418.72	8410.82	8440.58	7603.05	7526.71	7417.84
AVPR1A	2.17426	0	0	0	0	0
AXL	18550.8	18777.2	17841.5	5637.72	5795.55	5584.26
B2M	75235.8	72859.2	76937	71935.8	63921	71953.7
BAAT	17.3941	12.3447	9.4806	6.59823	5.00047	6.87838
BACH1	3438.59	3264.13	3594.1	2451.71	2522.24	2676.67
BAD	5266.05	5206.36	5256.04	4534.87	4300.41	4448.34
BAG1	1401.31	1358.94	1392.7	1510.05	1576.15	1592.84
ADGRB1	78.2732	94.6424	62.572	111.227	139.013	132.654
ADGRB2	2110.12	2049.21	1996.61	2200.04	2541.24	2362.23
ADGRB3	164.156	170.768	257.872	391.181	444.042	384.206
BAK1	6981.54	6577.64	6810.86	2445.12	2415.23	2373.04
NKX3-2	13.0455	9.25849	9.4806	36.7616	32.003	42.2529
BARD1	765.338	911.447	849.462	439.254	473.045	441.199
BAX	1679.61	1650.07	1734.95	1335.67	1295.12	1338.34
BBS1	2723.26	2637.64	2554.07	2958.84	3154.3	2932.15
BBS2	1261.07	1203.6	1275.14	2093.52	2071.2	1968.2
BBS4	699.023	707.76	797.318	726.748	774.073	725.177
BCAT1	105.451	125.504	116.611	109.342	95.009	131.672
BCAT2	2253.62	2156.2	1981.45	1965.33	1854.18	2055.65
BCHE	77.1861	62.752	79.637	119.711	95.009	106.124
BCKDHA	2093.81	2057.44	1911.29	2418.72	2293.22	2256.11
BCKDHB	712.069	656.324	745.175	971.825	894.085	942.337
CCND1	58522.3	56770	57938.8	36197.9	34507.3	35305.7
BCL2	194.596	180.026	192.456	164.956	219.021	189.647
BCL2A1	353.317	395.029	367.847	197.947	196.019	224.039
BCL2L1	20472.8	20651.6	21190.1	24191.9	23835.3	24458.5
BCL2L2	4784.45	4637.48	4817.09	2825.93	2989.28	2749.38
BAK1P1	193.509	217.06	222.794	88.6048	95.009	86.471
BCL3	784.907	811.661	748.967	702.24	639.06	671.133
BCL6	3115.71	3141.71	3149.46	2747.69	2691.25	2760.19
BCL7A	3952.8	4177.64	3869.98	4313.36	4748.45	4409.04
NBEAP1	905.578	1058.55	1079.84	357.247	338.032	358.658
BCL9	3697.32	3700.31	3866.19	4251.15	4382.41	4320.6
HCN2	31.5267	38.0627	47.403	55.6137	49.0046	69.7664
BCR	3647.32	3302.2	3452.83	4562.21	4440.42	4535.8
BCS1L	1044.73	1063.7	1024.85	1281	1264.12	1239.09
BCYRN1	269.608	321.99	207.625	195.119	117.011	211.264
BCYRN1P1	123.933	167.682	120.404	93.3179	63.006	107.106
BDH1	390.279	400.173	406.718	380.812	367.035	427.442
BDKRB1	11.9584	14.4021	18.0131	10.3687	27.0026	12.7741
BDKRB2	214.164	191.342	191.508	279.011	291.028	258.43
BDNF	385.931	336.392	445.588	1021.78	933.088	965.92
CFB	89.1445	52.4648	58.7797	82.9492	47.0044	64.8533
BFSP1	107.626	96.6998	117.559	394.951	341.032	333.11
BGLAP	4.34851	1.02872	6.63642	14.1391	5.00047	1.96525
BGN	6.52277	3.08616	5.68836	16.9669	17.0016	5.89575
CEACAM1	596.833	591.515	548.927	906.786	795.075	886.328
BICD1	1047.99	951.567	993.567	914.326	830.079	876.502
BID	689.239	689.243	674.071	1127.36	1123.11	1213.54
BIK	27.1782	17.4883	20.8573	58.4415	39.0037	53.0618
PRDM1	46.7465	40.1201	57.8317	103.687	78.0074	76.6448
BLM	236.994	246.893	288.21	162.128	190.018	179.82
BLMH	1070.82	1091.47	1049.5	1032.15	1011.1	994.417
CXCR5	1.08713	2.05744	1.89612	1.88521	0	1.96525
BLVRA	2743.91	2597.52	2626.13	2327.29	2247.21	2454.6
BLVRB	5257.35	4410.13	4001.76	2678.88	2651.25	2625.57
BNC1	146.762	142.992	160.222	231.881	236.022	205.369
BMI1	4318.07	4986.21	5114.78	4780.89	4619.44	4499.44
BMP1	1960.09	1950.46	1905.6	3037.07	3083.29	3080.53
BMP2	15.2198	23.6606	18.9612	18.8521	30.0028	12.7741
BMP3	259.824	313.76	289.158	960.514	971.092	928.581
BMP4	884.922	821.948	757.5	2130.29	2098.2	1992.76
BMP5	6.52277	4.11488	0	0	0	0
BMP6	230.471	224.261	197.196	349.706	352.033	375.363
BMP8B	303.309	269.525	269.249	319.543	336.032	349.815
BMPR1A	1045.82	1103.82	1130.09	650.397	739.07	750.726
BMPR1B	1325.21	1448.44	1415.45	1417.68	1290.12	1387.47
BMPR2	6016.17	6302.97	6723.64	4045.66	4380.41	4172.23
BMX	0	0	0	0	4.00038	0
POLR3D	1950.31	2052.3	1882.85	2158.56	2168.21	2126.4
BNIP1	587.049	561.682	600.122	613.636	553.052	584.662
BNIP2	2640.63	2891.74	2960.79	1880.5	1853.18	1864.04
BNIP3	17357.1	18511.8	18427.4	3364.16	3196.3	3187.64
BNIP3L	8653.54	9962.14	9797.25	1640.13	1544.15	1655.72
BOK	1725.27	1713.85	1714.09	1994.55	2160.2	2061.55
DST	12208.4	12052.5	12726.8	8025.34	9343.88	9292.69
FOXL2	0	3.08616	0	0	0	0
BPGM	996.897	947.452	1214.46	799.329	790.075	867.658
BPHL	1068.65	1143.94	1054.24	1237.64	1219.12	1152.62
BRCA1	708.808	727.306	869.371	513.72	589.056	529.635
BRAF	2085.11	2158.26	2288.62	2137.83	2165.2	2211.89
BRCA2	552.261	625.463	661.746	339.338	312.03	350.797
ZFP36L1	7890.38	8169.08	7956.12	8364.67	8291.78	7921.92
ZFP36L2	3843	3709.57	4012.19	3515.92	3464.33	3290.81
BRS3	0	0	0	1.88521	0	0
BSG	27435.9	26704.6	25547.4	26198.8	25803.4	25181.7
BST1	52.1822	57.6084	49.2991	49.958	34.0032	52.0791
BST2	25446.4	21232.8	22535.4	10061.4	7221.68	8809.23
BTC	956.673	940.251	1004	1011.41	953.09	1001.29
BTD	1716.58	1631.55	1700.82	3040.84	3097.29	3210.24
KLF9	228.297	251.008	264.509	109.342	97.0092	80.5753
KLF5	7360.94	7579.62	7846.14	6328.65	6144.58	6058.87
BTF3	8772.04	9589.74	9637.03	10954	10517	10943.5
BTG1	2866.76	3201.38	3181.69	3439.56	3348.32	3340.93
BTK	5.43564	18.517	7.58448	8.48344	6.00057	13.7568
BTN1A1	0	0	2.84418	6.59823	6.00057	0
BUB1	3419.02	3557.32	3688.9	1297.97	1275.12	1356.02
BUB1B	3010.26	3206.52	3298.3	1494.03	1681.16	1679.31
BYSL	1579.6	1553.37	1421.14	1430.87	1327.13	1331.46
TSPO	6002.03	5692.94	5502.54	7029.95	7390.7	7275.36
C1QBP	3834.3	3805.24	4100.36	3210.51	3112.29	3209.25
SERPING1	121.758	88.47	127.04	265.815	167.016	220.108
C1R	3477.72	3117.03	3228.14	4226.64	4075.39	4373.66
C1S	927.32	808.575	841.877	1740.05	1728.16	1799.19
C2	52.1822	59.6658	53.0914	114.055	125.012	92.3668
C3	93.493	49.3786	40.7666	111.227	98.0093	103.176
C3AR1	39.1366	32.9191	23.7015	7.54084	17.0016	22.6004
C4A	186.986	163.567	167.807	503.351	511.048	507.035
C4B	164.156	133.734	145.053	507.121	528.05	552.235
C4BPA	0	0	0	3.77042	0	0
C4BPB	0	0	0	5.65563	0	7.861
CAPN5	3065.7	2878.36	2691.54	2720.36	2894.27	2730.72
C5	3615.79	3530.57	4100.36	1467.64	1567.15	1609.54
C5AR1	4.34851	6.17233	9.4806	12.2539	6.00057	8.84363
C6	6.52277	0	0	0	0	1.96525
C7	4.34851	12.3447	7.58448	5.65563	17.0016	29.4788
C8G	9.78415	0	10.4287	14.1391	13.0012	20.6351
OSGIN2	1500.24	1500.9	1772.87	1452.55	1450.14	1539.77
C9	6.52277	0	7.58448	0	0	0
VPS51	4948.61	4672.45	4492.86	6195.74	6488.61	6013.67
MRPL49	6897.83	6779.27	6979.62	4192.71	4179.4	4257.71
ZNHIT2	758.815	708.789	864.631	736.174	778.074	722.229
MYRF	707.72	725.248	651.317	648.512	615.058	601.367
TMEM258	2322.11	2330.05	2321.8	3581.9	3652.35	3819.46
DAGLA	1441.53	1320.88	1284.62	1631.65	1666.16	1707.8
FMNL1	451.158	495.844	383.964	591.956	731.069	629.863
LDLRAD4	0	0	1.89612	1.88521	0	0
PTTG1IP	25307.3	27091.4	26391.1	31652.7	30704.9	30920.3
CFAP410	819.695	777.713	667.434	1467.64	1456.14	1551.57
TMEM50B	2359.07	2691.13	2596.74	2995.6	3080.29	2972.44
MPPED1	0	0	0	0	0	1.96525
CA2	9.78415	17.4883	12.3248	0	2.00019	1.96525
CA3	5.43564	5.14361	8.53254	17.9095	13.0012	6.87838
CA4	0	1.02872	0	0	0	1.96525
CA6	0	0	3.79224	0	2.00019	0
CA7	0	0	6.63642	2.82781	0	0
CA8	10.8713	23.6606	4.7403	82.9492	95.009	72.7143
CA9	219.6	208.83	242.703	5.65563	8.00076	9.82625
CA11	234.82	244.836	270.197	432.656	435.041	433.338
CA12	2664.55	2579	2623.28	484.499	545.052	477.556
CACNA1A	402.237	336.392	295.795	348.764	400.038	419.581
CACNA1B	6.52277	0	0	0	2.00019	0
CACNA1F	0	2.05744	0	0	0	0
CACNA1S	0	0	0	0	2.00019	0
DDR1	4362.65	4442.02	4292.82	6250.41	6415.61	6211.17
CACNA2D1	56.5307	50.4073	55.9355	95.2031	98.0093	91.3841
CACNB1	348.968	345.65	315.704	317.658	282.027	333.11
CACNB2	0	0	0	3.77042	0	0
CACNB3	1439.36	1390.83	1420.19	1557.18	1670.16	1521.1
CACNB4	5.43564	8.22977	17.0651	16.0243	0	7.861
SLC25A20	1346.95	1331.17	1286.52	1461.98	1364.13	1502.43
CAD	7164.17	6829.68	6707.52	8719.09	9174.87	8488.9
CALB1	2139.47	2217.92	2679.22	3032.36	2479.23	3151.28
CALB2	7.6099	10.2872	7.58448	8.48344	10.0009	0
CALCR	0	0	0	0	0	1.96525
CALD1	3785.38	4093.28	3973.32	4219.1	4304.41	4188.93
CALM1	29314.4	30681.6	30260.2	25270.3	25797.4	25484.4
CALM2	10259.2	10982.6	10993.7	13418	13222.3	13778.4
CALM2P2	0	1.02872	1.89612	1.88521	3.00028	10.8089
CALM3	14953.4	14516.3	13389.5	11006.8	11218.1	10527.8
CALR	104526	99454.7	94364.2	72991.5	69567.6	68773.9
CALU	11161.5	12094.7	12456.6	30897.6	29459.8	29916
CAMK4	23.9168	19.5457	37.9224	31.106	21.002	23.583
CAMK2A	7.6099	4.11488	4.7403	1.88521	0	7.861
CAMK2B	4527.89	4364.86	4064.33	2992.77	3182.3	2980.3
CAMK2D	3853.87	4000.7	4288.08	2462.08	2418.23	2307.2
CAMK2G	16464.6	15002.9	15223.9	11456.4	11237.1	11283.5
CAMLG	1083.87	1058.55	1224.89	1503.45	1451.14	1479.83
CANX	29025.2	31071.5	31252.8	30366	31288	30984.1
CAPG	4677.91	4438.93	4034.94	4096.56	4056.38	4317.65
CAPN1	17656	16209.6	16100	16522	16750.6	16331.2
CAPN2	54106.4	52638.6	55111.7	70499.3	69198.5	69863.7
CAPN3	180.463	192.371	114.715	152.702	180.017	164.098
CAPNS1	18172.4	17951.2	17061.3	18114	17652.7	17963.4
CAPN6	0	2.05744	0	0	2.00019	3.9305
CAPS	667.497	725.248	621.927	1263.09	1458.14	1188.98
CAPZA1	9152.53	10625.7	10589.8	9216.79	9173.87	9504.93
CAPZA2	3516.86	3891.65	4122.16	3356.62	3361.32	3469.65
CAST	11001.7	11978.4	11787.2	10791.9	10481	10480.7
CAPZB	9334.08	9712.16	9540.33	8936.83	8919.84	8614.67
CARS1	4815.98	4807.21	4818.99	4325.61	4391.42	4645.85
CASP1	80.4475	66.8669	53.0914	247.905	187.018	277.1
CASP2	4870.33	4815.44	4975.42	5322.89	5349.51	5281.61
CASP3	1645.91	1886.67	1902.76	1527.02	1424.13	1623.3
CASP4	2206.87	2136.65	1848.72	2217.95	2097.2	2210.91
CASP6	521.822	568.883	574.524	505.236	631.06	536.513
CASP7	1654.61	1680.93	1599.38	1354.52	1363.13	1312.79
CASP8	2094.9	1956.63	1994.72	1991.72	2007.19	2144.09
CASP9	939.279	867.212	789.734	952.973	925.088	894.189
CASP10	277.218	293.186	240.807	213.029	200.019	264.326
CASQ2	0	0	0	0	6.00057	0
CAT	5294.31	5508.8	5552.79	3100.23	3101.29	2999.95
CAV1	10887.6	10973.4	11685.8	19057.6	19073.8	19276.2
CAV2	1266.5	1222.12	1393.65	2282.05	2187.21	2163.74
CAV3	0	0	1.89612	0	0	0
RUNX2	644.667	802.403	669.33	945.432	934.088	872.571
RUNX1	6883.7	7013.82	7369.27	6137.3	6292.6	6218.05
RUNX1T1	7.6099	10.2872	6.63642	47.1302	39.0037	34.3919
CBFA2T3	2.17426	0	0	2.82781	0	0
RUNX3	369.624	304.501	342.25	414.746	396.037	326.232
CBFB	1349.13	1386.72	1529.22	1534.56	1438.14	1615.44
CBL	4984.48	4791.78	5288.28	4847.82	5266.5	5236.41
CBLB	3524.47	3738.37	3566.6	3531	3666.35	3561.03
CBLN1	0	0	0	7.54084	0	0
SERPINH1	8585.05	7381.07	7155.96	5961.03	5833.55	5458.48
CBR1	13070.5	11466.1	11852.6	6747.16	6266.59	6252.44
CBR3	2772.18	2473.05	2318.95	1130.18	1237.12	1173.25
CBS	758.815	593.572	616.239	707.896	665.063	637.724
CCIN	54.3564	51.4361	54.0394	66.9249	75.0071	57.9749
KYAT1	553.348	606.946	578.317	597.611	602.057	663.272
CCKAR	0	0	0	1.88521	0	0
KRIT1	1745.93	1884.62	1942.57	1802.26	1976.19	1922.01
CCNA2	1553.51	1650.07	1659.1	515.605	538.051	489.347
CCNB1	3365.75	3578.92	3499.29	1461.04	1565.15	1473.94
CCNC	1854.64	2168.54	2346.45	1923.86	1983.19	2123.45
CCND2	2.17426	4.11488	0	4.71302	0	0
CCND3	2853.71	2653.07	2610.96	2707.16	2581.24	2636.38
CCND3P1	7.6099	0	1.89612	0	2.00019	0
CCNE1	208.729	169.739	257.872	220.569	247.023	218.143
CCNF	1461.1	1345.57	1362.36	818.181	767.073	844.075
CCNG1	5268.22	5913.09	6048.62	4916.63	4813.46	5100.81
CCNG2	2448.21	2714.8	2819.53	2784.45	2847.27	2880.07
CCNH	4481.14	4715.66	4825.63	4068.28	4233.4	4376.61
CCNT1	2877.63	2969.92	3088.78	2992.77	3030.29	3228.91
CCNT2	2101.42	2289.93	2311.37	1854.1	1927.18	2030.1
CCT6A	13600	14045.1	14293	12357.5	11823.1	12358.5
CD1D	0	3.08616	2.84418	0	0	0
CD3E	0	0	0	0	5.00047	0
CD247	0	0	6.63642	6.59823	6.00057	0
CD5	0	0	0	9.42605	3.00028	5.89575
CD7	108.713	99.786	90.0657	93.3179	65.0061	62.888
CD8A	5.43564	10.2872	6.63642	49.958	38.0036	28.4961
CD9	8439.38	8083.69	8324.91	8406.15	8373.79	8712.94
CD14	55.4435	39.0914	64.4681	37.7042	30.0028	31.444
CD22	76.099	134.762	85.3254	53.7285	58.0055	37.3398
CD24P2	66.3148	68.9243	63.52	91.4326	31.0029	48.1486
CD24P4	5713.95	6376.01	6728.38	6484.18	6043.57	6352.67
CD80	0	7.20105	2.84418	0	0	3.9305
CD86	3.26138	8.22977	17.0651	3.77042	4.00038	5.89575
TNFRSF8	0	12.3447	8.53254	7.54084	12.0011	0
TNFSF8	0	0	0	0	0	2.94788
CD33	41.3109	30.8616	22.7534	44.3024	44.0042	33.4093
CD34	8.69703	0	0	0	2.00019	3.9305
CD36	0	16.4595	22.7534	13.1965	25.0024	4.91313
SCARB1	3804.95	3566.58	3611.16	4213.44	4428.42	4353.03
SCARB2	8598.1	8569.25	8921.24	3442.39	3198.3	3356.65
CD38	6.52277	2.05744	0	0	8.00076	0
ENTPD1	0	0	18.0131	20.7373	0	0
ENTPD2	136.978	178.997	154.534	112.17	132.012	108.089
ENTPD6	12145.4	11208.9	10611.6	13567.9	13250.3	12878.3
ENTPD3	972.98	971.113	962.281	320.486	424.04	389.12
ENTPD5	3779.94	3983.21	3888.94	3665.79	4005.38	4120.15
CD40	204.38	225.29	156.43	249.79	205.019	226.986
CD44	11008.3	11297.4	11055.3	13916.6	14127.3	13999.5
CD47	8094.76	8563.08	8925.98	7861.32	8035.76	8192.15
CD58	568.568	663.525	582.109	665.479	686.065	623.967
CD59	48147.8	51413.4	50582.8	58977.8	60139.7	62697.4
CD63	29375.3	29512	27747.8	29507.3	28755.7	28907.8
CD68	5682.42	5006.79	4914.74	2137.83	1830.17	2030.1
CD70	589.223	552.423	565.044	509.007	579.055	529.635
CD72	13.0455	17.4883	11.3767	48.0728	59.0056	53.0618
CD74	8.69703	20.5744	8.53254	112.17	106.01	111.037
CD79A	41.3109	27.7755	27.4937	29.2207	25.0024	32.4266
CD79B	0	0	1.89612	0	0	0
CD81	14771.9	13897	13594.2	17573.9	17872.7	17320.7
ADGRE5	15042.6	13938.1	13738.3	11402.7	11164.1	10926.8
CD151	29038.3	25813.7	24459	27074.4	26041.5	26120.1
CDA	1469.8	1270.47	1466.65	1608.08	1530.14	1492.61
CDK1	2555.84	3132.46	3372.25	1797.55	1912.18	1891.55
CDK11B	6236.85	5851.37	5560.37	6255.12	5961.56	5827.95
LRBA	5008.4	5316.43	5363.18	3432.97	3763.36	3717.27
CDC5L	3008.08	3218.87	3380.78	3110.6	2880.27	3122.78
SEPTIN7	8496.99	9408.68	9620.91	5257.85	5217.49	5511.54
CDC6	1271.94	1261.21	1293.15	574.989	592.056	599.401
CDC20	3687.54	3900.91	3571.34	1520.42	1583.15	1705.84
CDC25A	1396.96	1430.95	1471.39	774.821	687.065	701.594
CDC25B	13349.9	13241.7	12151.3	7309.9	7424.7	7050.33
CDC25C	391.366	421.776	426.627	201.717	210.02	203.403
CDC27	11450.7	12608	13159.1	9471.29	9364.89	9801.69
CDC34	2765.65	2505.96	2675.43	3051.21	3006.28	2869.27
CDC42	20240.2	22839.7	22835.9	12888.2	12421.2	13227.1
CDH1	1007.77	1009.18	1103.54	1173.54	1197.11	1107.42
CDH2	3553.82	3740.43	3614	6302.25	6473.61	6602.26
CDH3	1067.56	1084.27	1018.22	1001.05	913.086	909.911
CDH4	0	0	7.58448	0	6.00057	0
CDH6	677.281	732.45	652.265	1614.68	1852.18	1851.27
CDH7	356.578	370.34	394.393	670.192	768.073	746.795
CDH8	64.1406	70.9818	79.637	75.4084	69.0065	71.7316
CDH10	0	0	0	0	0	3.9305
CDH11	21237	20421.1	20999.5	11488.5	11288.1	11913.3
CDH12	1217.58	1301.33	1336.76	1011.41	1022.1	1097.59
CDH13	10.8713	5.14361	4.7403	15.0817	18.0017	4.91313
CDH15	189.16	173.854	163.066	145.161	184.017	152.307
CDH17	2.17426	0	0	0	0	0
CDH18	0	4.11488	0	0	0	3.9305
CDK2	2104.68	2258.04	2406.18	1300.79	1215.11	1414.98
CDK3	17.3941	0	8.53254	4.71302	1.00009	6.87838
CDK4	4735.53	4579.87	4724.18	4952.44	4696.44	4911.16
CDK5	1490.45	1362.03	1505.52	2029.43	1824.17	1941.67
CDK6	5179.08	5528.35	5689.31	5271.05	5576.53	5298.31
CDK7	964.283	978.314	998.307	1067.03	1142.11	1015.05
CDK8	852.308	919.677	920.566	752.198	710.067	720.264
CDK9	3422.28	3386.55	3400.69	3100.23	3031.29	2883.02
CDKN1A	1342.6	1291.05	1226.79	1537.39	1484.14	1500.47
CDKN1B	1349.13	1292.07	1311.17	1083.05	980.093	1028.81
CDKN1C	822.956	874.413	825.76	735.232	709.067	649.515
CDKN2A	6029.21	6056.08	5363.18	6979.04	7185.68	7090.62
CDKN2B	4447.44	4537.69	4341.17	9460.92	9298.88	9173.79
CDKN2C	3747.33	3779.52	3855.76	1908.77	1789.17	1737.28
CDKN2D	1012.12	884.7	967.969	552.366	508.048	519.809
CDKN3	5037.75	5722.78	5495.9	2310.32	2215.21	2231.54
CDO1	0	0	0	0	5.00047	0
CDR1	0	0	0	1.88521	0	1.96525
CDR2	1261.07	1298.25	1359.52	1602.43	1494.14	1567.29
CDS1	480.511	533.906	498.68	704.126	666.063	824.422
CDSN	15.2198	12.3447	30.3379	23.5651	27.0026	26.5309
CD52	0	0	0	4.71302	4.00038	0
CDX1	0	3.08616	0	0	0	0
CLGN	3271.17	3557.32	3960.99	2812.73	2519.24	2828.98
CEACAM5	164.156	116.245	184.872	87.6622	82.0078	84.5058
CEBPA	54.3564	65.8382	62.572	41.4746	63.006	36.3571
CEBPB	2347.11	2275.53	2480.12	3888.24	3935.37	3313.41
CEBPD	365.275	382.684	381.12	413.803	360.034	328.197
CEBPG	2110.12	2083.16	2096.16	1827.71	1713.16	1759.88
CEL	84.796	72.0105	113.767	57.4989	61.0058	41.2703
CELP	17.3941	15.4308	27.4937	5.65563	10.0009	6.87838
CENPA	849.047	983.457	1085.53	349.706	281.027	332.127
CENPB	13409.7	12497.9	12659.4	9062.2	9605.91	8947.78
CENPC	868.615	1005.06	945.216	1043.46	996.094	1001.29
CENPCP1	2.17426	1.02872	0	0.942605	0	0
CENPE	2675.42	3029.58	3181.69	1031.21	915.087	1002.28
CENPF	6527.12	7284.38	7049.77	2623.27	2706.26	2795.57
CES1	0	0	0	2.82781	0	0
CETN2	3300.52	3559.38	3583.67	2601.59	2764.26	2655.05
CETN3	1074.08	1256.07	1229.63	946.375	853.081	991.469
CFL1	30823.3	31381.1	30646	25907.5	24331.3	25815.5
CFL2	5912.89	6774.13	7063.99	4381.23	4493.43	4519.09
CFL1P5	54.3564	25.718	50.2472	49.958	67.0063	57.9749
CTSC	8327.4	8933.42	8990.45	13672.5	13783.3	13939.5
CGB3	3.26138	2.05744	3.79224	2.82781	3.00028	2.94788
CEACAM3	0	4.11488	0	7.54084	12.0011	0
CEACAM7	0	0	0	0	0	1.96525
CHAD	0	0	0	26.3929	0	0
RCBTB2	373.972	359.024	362.159	419.459	525.05	465.764
RCC1	2926.55	2812.52	2837.54	3113.42	2923.28	3039.26
CHD1	5001.88	5272.2	5647.59	4468.89	4385.41	4711.69
CHD2	8903.58	8568.22	8889.01	8256.27	8852.84	8771.89
CHD3	12142.1	10920.9	11737	8610.69	9017.85	8698.2
CHD4	12272.6	12142	12133.3	11102	11538.1	11698.2
CHEK1	1394.79	1590.4	1590.84	1140.55	1211.11	1242.04
FOXN3	3637.53	3705.45	3781.81	5512.35	6041.57	5788.64
CHKA	1766.58	1919.59	1964.38	2390.45	2275.22	2295.41
CHKB	1193.67	1193.32	1029.59	1284.77	579.055	557.148
CHM	2586.28	2851.62	2988.28	2726.01	2538.24	2714.99
CHML	4676.83	5491.31	5696.89	4948.67	5057.48	5067.4
CHN1	380.495	383.713	419.991	415.689	425.04	409.755
CHN2	425.067	390.914	436.108	557.079	608.058	562.062
CHRM1	0	0	0	0	0	6.87838
CHRM2	0	0	0	0	4.00038	1.96525
LYST	1396.96	1491.65	1508.36	1580.75	1528.14	1520.12
CHRM3	3175.5	3141.71	3279.34	2250	2268.21	2382.87
CHRM4	27.1782	30.8616	25.5976	25.4503	8.00076	18.6699
CHRM5	5.43564	0	0	9.42605	18.0017	8.84363
CHRNA1	109.8	126.533	97.6502	153.645	100.009	157.22
CHRNA2	2.17426	0	0	0	0	0
CHRNA3	4.34851	0	2.84418	0	2.00019	0
CHRNA5	282.653	355.938	300.535	366.673	296.028	333.11
CHRNA7	154.372	130.648	135.573	127.252	148.014	128.724
CHRNB1	301.135	304.501	329.925	287.494	269.025	261.378
CHRNB2	9.78415	0	0	8.48344	12.0011	12.7741
CHRNB4	2.17426	12.3447	0	0	0	5.89575
CHRNE	16.3069	20.5744	23.7015	35.819	22.0021	34.3919
CHUK	1403.48	1570.86	1630.66	1165.06	1130.11	1148.69
CKB	6349.92	5468.68	5374.55	3776.07	3814.36	3698.6
CIRBP	5096.46	5290.71	4910.95	6174.06	6443.61	6257.36
CISH	190.247	156.366	168.755	180.037	166.016	212.247
TBCB	1745.93	1621.26	1535.86	2808.96	2560.24	2760.19
CKMT1B	78.2732	65.8382	73.9487	137.62	108.01	95.3146
ERCC8	337.01	278.783	353.626	190.406	272.026	237.795
CKS1B	1807.89	1863.01	1821.22	1556.24	1528.14	1603.64
CKS2	1166.49	1232.41	1223.95	666.421	669.063	759.569
AP2M1	19530.3	18601.3	17609.3	17699.3	17964.7	17437.7
AP1S1	4889.9	4564.44	4711.86	4919.45	4710.45	5144.04
AP2S1	4553.98	4431.73	3985.64	4069.22	3730.35	3969.81
AP3S1	2820.01	2999.75	3215.82	4148.4	3985.38	4044.48
CLCN1	370.711	378.569	363.107	109.342	121.011	111.037
CLCN2	900.142	846.638	863.683	698.47	850.08	745.812
CLCN3	5332.36	5549.95	5465.57	5151.33	5095.48	5108.67
CLCN4	2371.03	2145.91	2298.1	2457.37	2606.25	2478.18
CLCN5	1716.58	1736.48	1728.31	1021.78	1024.1	1103.49
CLCN6	3053.74	2940.09	2832.8	2211.35	2236.21	2217.78
CLCN7	5903.11	5037.65	5402.99	7402.27	7615.72	7139.75
CLCNKA	11.9584	4.11488	0	0	8.00076	4.91313
CLCNKB	7.6099	24.6893	13.2728	9.42605	20.0019	10.8089
CLU	6940.23	6650.68	6644	10881.4	10278	9961.85
CLIC1	21728.4	22126.8	21383.5	13303.9	13081.2	13502.3
CLIC2	17.3941	22.6319	35.0782	19.7947	28.0026	28.4961
CLK1	3963.67	4236.27	4508.97	4304.88	4002.38	4094.6
CLK2	4510.49	3823.76	3745.78	3057.81	3101.29	2992.09
CLK2P1	1.08713	2.05744	0	0	0	0.982625
CLK3	2605.85	2414.41	2299.05	1688.2	1620.15	1503.42
TPP1	14146.8	14008.1	13735.5	15947	16424.6	15500.9
CLN3	1623.08	1517.36	1613.6	2006.81	2013.19	1989.82
CLN5	1037.12	1127.48	1131.04	1259.32	1325.13	1354.06
CLNS1A	4686.61	4840.13	4643.6	4243.61	4174.39	4243.96
CLPTM1	9035.12	8691.67	8618.81	7966.89	7988.76	7816.78
CLTA	5681.33	5333.92	5588.81	6390.86	6202.59	6074.59
CLTB	5853.1	5133.32	5311.98	5727.27	5692.54	5306.18
CLTC	35781.7	37747.9	38194.5	50503.8	53794.1	52785.6
CCR1	69.5762	46.2925	38.8705	21.6799	27.0026	33.4093
CCR3	0	0	4.7403	3.77042	0	4.91313
CCR4	0	6.17233	2.84418	5.65563	0	0
CCR5	4.34851	5.14361	0	0	4.00038	1.96525
CCR6	0	0	0	0	3.00028	0
CCR7	8.69703	0	0	0	6.00057	0
ACKR2	77.1861	48.3499	65.4161	49.0154	83.0079	63.8706
LTB4R	1077.34	1189.2	1065.62	1835.25	1818.17	1619.37
ABCC2	96.7544	86.4126	107.131	44.3024	55.0052	35.3745
CNGB1	3.26138	0	0	2.82781	0	0
CNGA1	91.3188	101.843	102.39	437.369	444.042	488.365
CNGA4	10.8713	22.6319	6.63642	17.9095	29.0027	15.722
PLK3	371.798	363.139	393.445	469.417	470.044	485.417
CNN1	7.6099	7.20105	9.4806	0	0	5.89575
CNN2	6760.85	6939.75	6689.51	6410.65	6685.63	6222.96
CNN3	8503.52	8815.11	9327.96	8857.66	8629.82	8862.3
CNP	7070.68	6334.87	6368.12	6189.14	5750.54	6074.59
CNR2	0	0	0	2.82781	0	3.9305
CNTF	10.8713	102.872	132.728	80.1214	0	85.4884
CNTFR	0	0	3.79224	9.42605	4.00038	3.9305
CNTN1	22.8297	20.5744	20.8573	48.0728	31.0029	26.5309
COL1A1	4823.59	4381.32	4288.08	5635.83	5724.54	5107.69
COL1A2	30.4396	0	9.4806	4.71302	5.00047	9.82625
COL2A1	2013.36	1941.2	1973.86	2640.24	2613.25	2527.31
COL3A1	1357.82	1300.3	1405.97	1425.22	1400.13	1330.47
COL4A1	3222.25	3192.12	3131.44	8779.42	9713.92	8520.34
COL4A2	7626.2	7536.41	7174.92	18037.7	19606.9	17184.1
COL4A3	4.34851	4.11488	12.3248	9.42605	7.00066	4.91313
COL4A4	7.6099	0	5.68836	0	2.00019	0
COL4A5	10999.6	11078.3	11178.6	15279.6	16191.5	15056.8
COL4A6	1056.69	1036.95	1003.05	1026.5	1188.11	1105.45
COL5A1	6424.93	6354.41	5915.89	9789.89	11176.1	9754.52
COL5A2	20405.4	18915.1	20370	33562.4	32132	32587.8
COL6A1	199812	183938	174663	196982	204926	188657
COL6A2	190487	170150	158595	151799	158792	144995
COL6A3	10234.2	10339.7	9869.3	7291.99	8247.78	7769.62
COL7A1	681.629	502.016	569.784	644.742	754.071	586.627
COL8A1	619.663	566.825	529.017	919.04	910.086	788.065
COL8A2	53.2693	59.6658	56.8836	79.1788	78.0074	88.4363
COL9A1	0	10.2872	6.63642	11.3113	18.0017	12.7741
COL9A2	190.247	149.165	121.352	219.627	232.022	167.046
COL9A3	152.198	140.935	133.676	127.252	159.015	106.124
COL10A1	0	0	0	0	2.00019	0
COL11A1	5.43564	21.6031	13.2728	8.48344	0	12.7741
COL11A2	116.323	128.59	106.183	141.391	146.014	88.4363
COL12A1	9006.86	8888.15	9419.92	15571.8	17691.7	17082.9
COL13A1	9564.55	9410.74	9290.04	9269.57	9875.93	9139.4
COL15A1	0	12.3447	8.53254	0	8.00076	6.87838
COL16A1	214.164	189.285	121.352	589.128	502.047	482.469
COL17A1	103.277	94.6424	94.806	91.4326	109.01	94.332
COL19A1	2.17426	0	0	0	0	0
COMP	0	2.05744	0	0	0	0
COMT	2418.86	2179.86	2119.86	2904.16	2664.25	2669.79
COPA	19754.2	20073.4	19799.3	19977.6	21434	20700
COPB1	11518.1	12155.4	12260.3	12016.3	12023.1	12447.9
KLF6	5948.77	6511.81	6253.4	5763.08	5790.55	5512.53
SLC31A1	3533.17	3683.85	3905.06	3892.96	4060.38	4084.77
SLC31A2	77.1861	87.4413	73.9487	97.0883	100.009	105.141
CORT	4.34851	9.25849	7.58448	6.59823	3.00028	1.96525
MAP3K8	287.002	246.893	261.665	267.7	295.028	291.84
COX4I1	11106.1	10889	9897.75	12072.9	11000	11537
COX5B	5017.1	4626.16	4878.72	5722.55	5238.5	5847.6
COX5BP7	8.69703	1.02872	3.79224	4.71302	0	2.94788
COX6A1	15255.7	13616.2	13284.2	15216.5	14467.4	15548.1
COX6B1	4782.28	4558.26	4530.78	5264.45	5023.48	5422.13
COX6C	9856.99	9578.42	9926.19	12072.9	11126.1	11624.5
COX7A2	2839.58	3133.48	3181.69	3256.7	2989.28	3325.2
COX7B	7178.31	6425.39	6541.61	7113.84	6422.61	7171.2
COX7C	14683.8	14941.1	14716.7	16629.4	16348.5	17538.9
COX8A	10152.7	9599	9200.92	9598.54	9815.93	9894.05
COX10	632.709	681.013	645.629	516.547	505.048	544.374
COX11	3773.42	3944.12	4250.15	2450.77	2273.22	2505.69
COX15	2436.25	2756.97	2647.93	2794.82	2681.25	2676.67
CP	86.9703	130.648	74.8967	111.227	114.011	116.932
CPA2	0	0	0	0	4.00038	7.861
CPA3	0	2.05744	0	0	0	0
CPB1	0	0	0	0	2.00019	0
CPD	3276.6	3690.02	3434.82	3268.95	3571.34	3557.1
CPE	1427.4	1407.29	1558.61	2777.86	2980.28	2825.05
CLDN4	23827.7	22174.1	20477.1	12199.2	12800.2	12175.7
CLDN3	2281.88	2002.92	1861.99	1214.07	1442.14	1244
CLDN7	275.043	233.52	290.106	159.3	183.017	205.369
CPM	694.675	728.335	778.357	579.702	601.057	678.994
CPOX	1332.82	1310.59	1451.48	1367.72	1455.14	1327.53
CPS1	1486.1	1561.6	1501.73	756.912	892.084	959.042
CPT1A	7392.47	7326.55	7260.24	5867.71	5651.53	5709.05
CPT1B	1074.08	872.356	881.696	1313.05	814.077	804.77
CPT2	1951.4	2193.23	2097.11	2047.34	2047.19	1953.46
CR2	0	2.05744	0	0	0	0
CRABP1	897.968	862.068	792.578	809.697	851.081	856.849
CRABP2	3779.94	3504.85	3674.68	1396	1194.11	1459.2
CRAT	2151.43	2032.75	1850.61	1850.33	2115.2	1932.82
CREB1	2469.96	2604.72	2970.27	2032.26	2054.19	1968.2
ATF2	1874.21	1966.91	2108.49	2275.45	2195.21	2337.67
CREBBP	7994.74	6587.93	7086.75	5029.74	5592.53	5458.48
ATF6B	6714.1	6571.47	6612.72	6936.63	7271.69	7343.16
CREBL2	2405.81	2562.54	2787.3	2179.3	1848.17	2205.99
CREM	5669.37	5530.41	5650.44	4432.13	4157.39	4271.47
CRHBP	0	0	0	0	0	1.96525
CRHR1	0	0	2.84418	0	0	0
CRIP1	1084.95	930.993	863.683	785.19	700.066	706.507
CRIP2	5023.62	4456.42	4212.23	3939.14	3923.37	3809.64
CRK	5484.56	5663.11	5790.75	4108.81	3952.37	3926.57
CRKL	8433.94	8230.8	8569.51	2045.45	2192.21	2293.45
CRMP1	0	0	0	7.54084	10.0009	0
HAPLN1	182.638	191.342	204.781	28.2781	31.0029	29.4788
CRX	0	0	1.89612	0	0	0
CRY1	2530.83	2734.34	2841.34	2720.36	2754.26	2707.13
CRY2	1782.89	1753.97	1639.2	1682.55	1799.17	1663.58
CRYAB	11.9584	7.20105	7.58448	27.3355	15.0014	21.6178
CRYBA2	36.9624	17.4883	15.169	29.2207	27.0026	22.6004
CRYBB2	20.6554	29.8329	0	10.3687	10.0009	14.7394
CRYBB2P1	1336.08	1257.1	1086.48	598.554	494.047	495.243
CRYBB3	5.43564	18.517	7.58448	8.48344	8.00076	0
CRYGS	58.7049	50.4073	51.1952	65.0397	65.0061	67.8011
CRYM	0	0	6.63642	32.0486	20.0019	21.6178
CRYZ	1711.14	1893.88	2082.89	2282.99	2169.21	2313.1
CS	9851.56	10183.3	10523.5	10438.4	11117.1	10786.3
MAPK14	3801.69	4129.29	3991.33	2967.32	3063.29	3112.96
CSE1L	23736.4	27226.1	28542.3	21215.2	20539.9	21053.7
CSF1	1477.41	1407.29	1270.4	1764.56	1548.15	1597.75
CSF1R	0	2.05744	4.7403	0	0	4.91313
CSF2	67.4019	73.0392	46.4549	98.0309	106.01	81.5579
CSF2RA	0	1.02872	1.89612	0	0	0
CSF3	92.4059	98.7572	93.8579	161.185	117.011	137.568
CSK	3071.14	2867.05	2903.91	2496.96	2557.24	2515.52
CSNK1A1	35084.9	36632.8	38015.3	24772.6	24546.3	25056.9
CSNK1D	8704.64	8437.57	8290.78	8152.59	8267.78	8079.14
CSNK1E	6776.07	5739.24	6491.37	5216.37	5377.51	5258.03
CSNK1G2	5994.42	5315.4	5641.9	5237.11	5147.49	5043.81
CSNK1G3	1383.91	1527.65	1734.95	1637.3	1580.15	1692.08
CSNK2A1	12022.6	12726.3	12612	12009.7	11982.1	12679.8
CSNK2A2	1276.29	1241.67	1319.7	1433.7	1509.14	1431.68
CSNK2B	5126.9	5356.55	5320.51	5040.11	4777.45	5114.56
VCAN	196.77	194.428	239.859	539.17	675.064	547.322
NCAN	0	0	9.4806	17.9095	7.00066	10.8089
CSPG4	1046.9	918.648	968.917	538.227	634.06	625.932
CSRP1	3492.94	3243.56	3488.86	4433.07	4305.41	4420.83
CSRP2	666.41	646.037	653.213	394.009	379.036	457.903
SLC25A10	1500.24	1268.41	1257.13	943.547	1015.1	996.382
CST1	3748.42	3459.59	4009.35	5592.47	5197.49	5504.67
CST2	83.7089	96.6998	89.1176	111.227	134.013	135.602
CST3	17347.3	16029.5	15837.3	21431.1	21294	20383.6
CST4	500.079	535.964	514.797	523.146	493.047	580.731
CST6	6.52277	28.8042	17.0651	22.6225	20.0019	24.5656
CSTB	30810.3	28930.7	26722	25187.3	23852.3	23964.3
CSTF1	2020.97	2176.77	2022.21	1957.79	1837.17	1791.33
CSTF2	2031.84	2003.95	2047.81	1491.2	1454.14	1436.6
CSTF3	2310.15	2501.85	2622.33	2293.36	2148.2	2072.36
CTAG1B	0	0	1.89612	0	0	0
CTBS	1261.07	1337.34	1244.8	1244.24	1289.12	1270.53
CTBP1	6240.12	6148.67	5929.17	6119.39	6075.57	5753.27
CTBP2	3617.96	3702.37	3667.1	2892.85	2882.27	2792.62
CTF1	111.974	112.131	88.1696	281.839	294.028	232.882
CCN2	3202.68	3037.81	3221.51	7592.68	7804.74	7248.83
CTH	570.742	656.324	645.629	1139.61	1112.11	1150.65
CTNNA1	58.7049	40.1201	38.8705	37.7042	31.0029	0
CTNNA2	10.8713	8.22977	10.4287	39.5894	20.0019	10.8089
CTNS	1764.41	1808.49	1725.47	1608.08	1570.15	1555.5
CTNNA1P1	6.52277	4.11488	5.68836	2.82781	5.00047	9.82625
CTNNB1	17886.5	17710.5	17824.5	18948.2	19673.9	19320.4
CTNND1	19924.9	19976.7	20126.4	22477.4	22457.1	22491.3
CTNND2	313.093	365.196	277.782	373.271	356.034	302.649
CTPS1	5269.31	5214.59	5453.24	4326.56	4261.4	4424.76
CTRL	32.6138	28.8042	17.0651	22.6225	14.0013	17.6873
CTSB	13227.1	12918.7	12585.5	15819.7	15879.5	15273.9
CTSD	35845.9	32554.9	31515.4	38709.9	39408.7	37457.7
CTSH	1123	1034.89	1010.63	1508.17	1694.16	1648.84
CTSK	129.368	146.078	123.248	164.956	170.016	156.237
CTSL	3606	3499.71	3232.88	3670.5	3596.34	3637.68
CTSV	192.422	222.204	202.885	184.751	214.02	215.195
CTSO	602.269	597.687	637.096	1466.69	1356.13	1420.88
CTSS	34.7881	47.3212	59.7278	32.9912	36.0034	29.4788
CTSW	9.78415	11.3159	0	17.9095	10.0009	0
CTSZ	10880	10001.2	9722.35	10497.8	10092	9810.53
CUX1	6719.54	6618.79	6592.81	6979.99	7601.72	7233.1
CX3CR1	0	0	0	7.54084	0	0
CXADR	340.271	405.316	424.731	73.5232	77.0073	86.471
CYB5A	1930.74	1855.81	2049.71	3060.64	2903.27	3006.83
CYB561	7315.29	7230.88	7427.1	6814.09	6871.65	6632.72
CYBA	0	2.05744	0	0	0	0
CYBB	196.77	193.4	211.417	189.464	132.012	140.515
CYC1	16565.7	14666.5	15243.9	15815	16131.5	15566.7
CYLC1	0	0	0	0	9.00085	3.9305
CYLC2	2.17426	0	0	0	0	0
CYLD	1433.92	1508.11	1527.32	1556.24	1493.14	1679.31
CYP1A1	36.9624	57.6084	54.9875	30.1633	29.0027	26.5309
CYP1B1	392.453	321.99	317.6	814.41	624.059	668.185
CYP3A7	120.671	117.274	107.131	18.8521	8.00076	0
CYP2B6	21.7426	17.4883	36.0263	32.9912	34.0032	23.583
CYP2B7P	64.1406	73.0392	73.9487	29.2207	16.0015	24.5656
CYP2C8	0	8.22977	4.7403	0	2.00019	2.94788
CYP2D7	66.3148	75.0966	65.4161	71.638	80.0076	57.9749
CYP2D6	22.8297	20.5744	17.0651	20.7373	25.0024	23.583
CYP2D8P	33.701	33.9478	17.0651	22.6225	22.0021	35.3745
CYP2E1	23.9168	38.0627	18.0131	31.106	34.0032	31.444
CYP2J2	75.0118	75.0966	74.8967	64.0971	67.0063	90.4015
CYP3A4	1.08713	0	1.89612	2.82781	0	0
CYP17A1	0	0	0	0	0	2.94788
CYP19A1	0	0	0	5.65563	4.00038	0
CYP21A2	5.43564	6.17233	2.84418	18.8521	6.00057	9.82625
CYP21A1P	7.6099	18.517	14.2209	22.6225	15.0014	12.7741
CYP26A1	9.78415	11.3159	9.4806	8.48344	12.0011	8.84363
CYP27A1	1268.68	1126.45	1126.3	1711.77	1630.15	1547.63
CYP27B1	153.285	137.849	134.625	144.219	145.014	143.463
CYP51A1	4882.29	5619.9	5524.35	4549.95	4457.42	4531.87
DAB1	3.26138	0	0	0	0	0
DAB2	6078.13	6108.55	6037.25	7089.33	7326.69	7420.78
DACH1	45.6594	33.9478	47.403	49.0154	52.0049	39.305
DAD1	5421.51	5844.17	5719.65	5625.46	5196.49	5715.93
CD55	12736.8	13103.9	13390.4	8295.86	8122.77	8021.17
DAG1	14184.8	13654.2	14033.2	13292.6	13613.3	13591.7
DGKA	2047.06	1902.11	1906.55	1848.45	1777.17	1832.6
DGKB	7.6099	5.14361	8.53254	16.9669	12.0011	22.6004
DGKG	273.956	230.434	268.301	70.6953	121.011	78.61
DGKQ	2280.79	1967.94	2143.56	2106.72	2283.22	2158.83
DAP	16579.8	16135.5	16293.4	21101.1	20935	20877.8
DAPK1	10.8713	0	1.89612	0	0	2.94788
DAPK3	1745.93	1560.57	1576.62	2221.72	2154.2	2092.99
DARS1	3108.1	3624.18	3318.21	3060.64	3009.28	3104.11
DAXX	2859.15	2713.77	2752.22	2535.61	2577.24	2484.08
DAZL	0	0	0	0	2.00019	0
DBI	6433.62	6272.11	6133	5403.01	4791.45	5265.89
DBN1	12318.2	11662.6	11400.4	10979.5	11038	10352.9
DBP	266.346	249.979	326.133	246.962	228.022	216.178
DBT	1653.52	1911.36	1987.13	1721.2	1638.15	1707.8
DCC	33.701	41.1488	18.9612	55.6137	52.0049	73.6969
ECI1	1469.8	1465.93	1443.9	1546.81	1595.15	1525.03
DCK	1058.86	1236.52	1243.85	967.112	977.092	947.251
DCN	0	6.17233	5.68836	9.42605	9.00085	3.9305
DCTD	3374.45	3247.67	3283.13	3555.5	3655.35	3604.27
ACE	795.778	652.209	650.369	1303.62	1505.14	1326.54
DCT	4.34851	0	3.79224	6.59823	10.0009	7.861
DCTN1	12211.7	11236.7	10899.8	11536.5	11910.1	11588.1
DDB1	27963.1	26869.2	26386.4	32559.4	33322.2	33244.2
DDB2	1187.14	1200.52	1171.8	606.095	646.061	637.724
DDC	3.26138	0	0	0	0	0
AKR1C1	185.899	165.624	159.274	197.947	135.013	217.16
AKR1C2	52.1822	46.2925	39.8185	52.7859	28.0026	45.2008
GADD45A	3158.11	2817.67	3201.6	2627.98	2558.24	2302.29
DDIT3	1464.36	1553.37	1458.12	972.768	938.089	1044.53
DDOST	20741.3	19837.9	19188.7	23562.3	23581.2	23499.5
DDT	1751.36	1723.11	1512.16	1284.77	1269.12	1273.48
DDX1	5126.9	5617.85	5548.05	5763.08	5756.54	5740.5
DDX3X	21174	22574.3	23658.8	20266.9	19575.9	20769.7
DDX5	55649	57292.6	57394.6	50843.2	49938.7	51280.3
DDX6	10576.7	11027.9	11623.2	10293.2	10364	10389.3
DMXL1	2227.53	2336.23	2578.72	1718.37	1770.17	1876.81
DHX8	3697.32	3390.67	3414.91	2113.32	2108.2	2177.5
DHX9	7605.55	8182.45	8246.23	7151.54	7333.69	7459.11
DHX9P1	0	2.05744	2.84418	1.88521	0	0.982625
DDX10	1556.77	1655.21	1759.6	1431.82	1296.12	1411.05
DDX11	2296.01	2067.73	2156.84	2184.96	2287.22	2213.85
DHX15	8705.72	9232.77	9137.4	8139.39	8167.77	8404.39
DECR1	6417.32	7018.96	7022.28	7864.15	7644.72	8116.48
DES	0	0	0	0	0	3.9305
CFD	765.338	668.669	601.07	508.064	549.052	569.923
DFFA	5496.52	5446.05	5655.18	4342.58	4458.42	4465.05
DFFB	778.384	778.742	735.695	804.042	833.079	804.77
TIMM8A	726.202	753.024	864.631	723.92	751.071	748.76
GSDME	1668.74	1727.22	1670.48	1737.22	1764.17	1883.69
COCH	34.7881	18.517	24.6496	47.1302	55.0052	63.8706
DGUOK	2023.15	2030.7	2355.93	2338.6	2374.22	2257.09
DHCR7	11898.6	10606.1	10368.9	11838.2	11826.1	11467.2
DHCR24	34256.5	31886.2	31830.2	32030.6	32979.1	32793.1
DHFR	1388.26	1523.54	1495.09	897.36	881.083	931.529
DHODH	494.643	482.47	478.77	495.81	468.044	459.869
DHPS	4275.68	3714.71	3716.4	4451.92	4075.39	4275.4
CYB5R3	17383.2	16495.5	16221.3	20332	20760	19771.4
NQO1	5855.27	6137.35	6203.16	4515.08	4398.42	4572.15
DIAPH1	6447.76	6587.93	6440.17	6069.43	6405.61	6447
DIAPH2	941.453	1017.41	1074.15	1001.05	937.089	1009.16
SEPTIN1	50.0079	57.6084	58.7797	66.9249	78.0074	59.9401
DIO1	0	0	0	0	3.00028	0
DIO2	82.6217	59.6658	103.339	95.2031	86.0081	81.5579
DIO3	227.21	230.434	226.586	309.174	393.037	367.502
DKC1	4263.72	4423.5	4393.31	5320.06	5350.51	5183.35
DLAT	4311.55	4535.63	4597.14	4408.56	4256.4	4674.35
DLD	5116.03	5810.22	5677.93	5613.21	5466.52	5645.18
DLG1	4299.59	4535.63	4708.07	6232.5	6420.61	6453.88
DLG2	236.994	168.71	210.469	238.479	235.022	239.761
DLG3	3812.56	3852.56	3685.11	2936.21	3067.29	3090.36
DLG4	1394.79	1296.19	1328.23	1138.67	1179.11	1166.38
DLST	11022.4	11079.3	10560.4	6644.42	7061.67	6985.48
DLSTP1	5.43564	1.02872	8.53254	2.82781	1.00009	2.94788
DLX1	701.198	720.105	620.979	710.724	756.072	805.753
DLX2	72.8376	58.6371	85.3254	138.563	126.012	127.741
DLX3	8.69703	11.3159	3.79224	8.48344	7.00066	6.87838
DLX4	19.5683	33.9478	26.5457	30.1633	20.0019	38.3224
DLX5	16.3069	10.2872	11.3767	16.0243	19.0018	24.5656
DLX6	2.17426	0	0	0	4.00038	0
DMBT1	28.2653	20.5744	18.0131	7.54084	0	0
DMD	72.8376	67.8956	63.52	64.0971	50.0047	77.6274
SARDH	453.332	374.455	330.873	556.137	545.052	546.34
DMP1	0	0	3.79224	0	0	0
DNM1	3328.79	2976.09	3072.66	1806.97	1845.17	1727.45
DMPK	1743.75	1614.06	1635.4	1828.65	1850.18	1746.12
DMRT1	0	2.05744	0	0	0	0
DMWD	2063.37	1909.31	1913.18	1983.24	2100.2	2068.43
DNA2	1116.48	1299.27	1320.65	1096.25	1098.1	1102.51
DNAH5	841.437	944.366	824.812	1304.56	1503.14	1330.47
DNAH6	15.2198	11.3159	7.58448	10.3687	5.00047	9.82625
DNAH8	81.5346	85.3839	122.3	177.21	233.022	227.969
DNASE1	564.22	513.332	576.42	690.929	692.065	718.299
DNASE1L1	2178.6	2181.92	2125.55	2212.29	2273.22	2334.72
DNASE1L2	80.4475	55.5509	60.6758	61.2693	50.0047	40.2876
DNASE1L3	6.52277	4.11488	0	0	0	0
DNASE2	4337.64	4149.86	3981.85	5364.36	5055.48	5305.19
DYNC1H1	92903.8	81508.7	83669.1	67429.2	77674.3	72976.6
DYNC1I1	334.835	308.616	342.25	293.15	258.024	306.579
DYNC1I2	4447.44	4641.59	4741.25	5978.94	5937.56	5803.38
DYNC1LI2	8937.28	9438.52	9770.71	8357.13	8201.78	8429.94
DNM2	14930.6	13519.5	13666.3	15027	15326.4	14497.7
DNMT1	13007.5	12185.2	11834.6	8877.45	8832.84	8817.09
TRDMT1	319.616	405.316	402.925	278.068	265.025	256.465
DNMT3A	2392.77	2183.98	2253.54	2403.64	2254.21	2262
DNMT3B	539.216	492.757	503.42	399.664	387.037	370.45
DOCK1	4083.25	4109.74	4079.5	4422.7	4908.46	4823.71
DOCK2	14.1327	11.3159	15.169	16.9669	21.002	7.861
DOCK3	57.6178	29.8329	64.4681	72.5806	92.0087	70.749
DOK1	86.9703	118.303	109.975	245.077	243.023	200.456
DXO	972.98	903.217	997.359	1087.77	1046.1	1151.64
DPAGT1	4745.31	4922.43	4819.94	4708.31	4664.44	4803.07
DPEP1	0	0	2.84418	0	0	0
DPH1	2153.6	2146.94	1926.46	2769.37	2882.27	2764.12
DPH2	2166.65	2096.53	2235.53	2616.67	2649.25	2779.85
DPP4	4908.38	5238.25	5346.11	5770.63	5660.54	5850.55
DPP6	0	2.05744	0	2.82781	4.00038	0
DPYD	1037.12	1092.5	1125.35	1315.88	1291.12	1400.24
DPYS	8.69703	8.22977	7.58448	6.59823	9.00085	8.84363
DPYSL2	1873.12	2093.45	1939.73	3541.37	3521.33	3459.82
DPYSL3	2722.17	2682.9	2443.15	1812.63	2002.19	1863.06
DR1	3829.95	4312.4	4361.08	4089.02	3793.36	3908.88
DRD2	2.17426	0	0	0	4.00038	0
DRD3	0	4.11488	0	0	0	0
DRD4	8.69703	0	2.84418	0	10.0009	0
DRD5	2.17426	0	0	0	0	0
DRG2	2077.5	1935.02	1920.77	1933.28	2084.2	1968.2
ARID3A	1238.24	1276.64	1176.54	314.83	297.028	265.309
DRP2	55.4435	85.3839	82.4812	82.0066	72.0068	78.61
ATN1	8854.66	8288.41	8256.65	5945.01	6160.58	5848.58
DSC1	4.34851	12.3447	0	0	7.00066	0
DSC2	5571.53	5930.58	5922.53	1745.7	1676.16	1739.25
DSC3	5588.93	5767.01	6039.14	5517.06	5495.52	5832.86
RCAN1	11807.3	12116.3	12431	7464.49	7143.68	7513.15
DSG1	3.26138	0	0	0	0	0
DSG2	4224.58	4416.3	4378.14	3195.43	3494.33	3512.88
TSC22D3	1053.43	1032.84	949.956	735.232	737.07	713.386
DSP	7802.32	6817.34	7214.74	7019.58	7000.66	6810.57
SLC26A2	3230.94	3656.08	3680.37	3663.9	3969.38	3731.03
DTNA	1161.05	1222.12	1114.92	705.068	721.068	663.272
DTNB	716.417	636.778	643.733	942.605	963.091	977.712
HBEGF	1262.16	1425.81	1314.01	1490.26	1418.13	1557.46
DTX1	11.9584	6.17233	18.0131	7.54084	11.001	5.89575
DTYMK	2486.26	2626.33	2505.72	1774.92	1687.16	1906.29
ECM2	0	7.20105	9.4806	0	7.00066	12.7741
DUSP1	635.97	540.079	652.265	445.852	453.043	421.546
DUSP2	32.6138	8.22977	24.6496	32.0486	52.0049	43.2355
DUSP3	7455.53	7276.15	7464.08	4017.38	3962.37	3957.03
DUSP4	25006.1	25100.8	25877.3	31507.5	32506.1	31296.6
DUSP5	10074.4	9196.77	9376.31	10044.4	10282	9975.61
DUSP6	10225.5	10583.5	9994.45	12433	12569.2	11866.2
DUSP7	4767.06	4637.48	4718.49	1660.87	1701.16	1668.5
DUSP8	150.024	110.073	131.78	231.881	263.025	226.004
DUSP9	101.103	96.6998	84.3773	117.826	95.009	102.193
DUT	1227.37	1414.49	1455.27	1782.47	1883.18	1765.78
DVL1	21331.6	18521.1	19470.3	18888.9	19020.8	18026.3
DVL2	2601.5	2417.49	2557.87	2406.47	2514.24	2249.23
DVL3	9485.19	8736.93	9071.04	8106.4	8633.82	8008.39
DYRK1A	5661.76	5854.45	5840.05	5274.82	5256.5	5460.45
TOR1A	1762.23	1716.94	1578.52	1739.11	1533.15	1597.75
E2F1	1702.44	1676.82	1753.91	1155.63	1098.1	1135.91
E2F2	276.131	354.909	335.613	90.49	114.011	86.471
E2F3	2023.15	2221.01	2122.71	1780.58	1763.17	1789.36
E2F3P1	0	4.11488	0	0	0	1.96525
E2F4	3920.18	3639.62	3486.96	3542.31	3392.32	3299.66
E2F5	489.208	540.079	578.317	1277.23	1198.11	1372.73
E2F6	1401.31	1485.47	1457.17	1056.66	879.083	1112.33
E4F1	2034.02	1710.76	1623.08	1668.41	1550.15	1493.59
EBF1	34.7881	30.8616	36.9743	58.4415	38.0036	60.9228
ECE1	11133.3	10464.2	10310.2	11367.8	11748.1	11030.9
TYMP	3894.09	3163.32	3063.18	2339.54	2151.2	2097.9
ECH1	4170.22	3887.54	3906.01	5052.36	4650.44	4976.01
ECHS1	6574.95	5854.45	5777.48	3987.22	3923.37	4025.81
ECM1	695.762	656.324	651.317	363.845	350.033	316.405
ECT2	5399.77	6098.26	6822.24	3235.96	3169.3	3272.14
EDA	117.41	135.791	124.196	191.349	220.021	190.629
S1PR1	178.289	252.037	210.469	289.38	317.03	250.569
LPAR1	9601.52	9711.13	9994.45	7318.38	7023.66	7121.08
S1PR3	1844.86	1724.14	1756.76	1818.28	1632.15	1753.99
EDN1	44.5723	70.9818	58.7797	211.143	200.019	221.091
EDNRA	41.3109	80.2403	73.9487	262.044	213.02	209.299
EDNRB	4.34851	0	0	0	0	0
PHC1	1070.82	1030.78	984.086	1112.27	1241.12	1231.23
PHC2	21616.5	21019.9	21298.2	17440.1	18097.7	17555.6
EEF1A1	196627	205041	190838	313147	326447	311264
EEF1A2	23066.7	20983.9	19800.2	11995.6	12310.2	11331.6
EEF1A1P43	0	0	0	0	0	22.6004
EEF1B2P1	1.08713	0	1.89612	0	0	0
EEF1B2	7824.06	7842.97	7013.75	13012.7	12753.2	12833.1
EEF1B2P2	3.26138	2.05744	0	6.59823	4.00038	1.96525
EEF1D	31643	28224	26804.5	33687.7	33218.1	32306.7
EEF1G	61987	63321.9	60144	80370.2	80415.6	79395.1
EEF2	84519.9	75077.1	72588.2	97865	106042	97953
EIF2D	4483.32	4507.86	4560.17	5682.96	5671.54	5596.05
EFNA1	799.039	770.512	782.149	1075.51	1070.1	1114.3
EFNA2	7.6099	3.08616	0	0	0	0
EFNA3	879.487	889.844	838.085	361.96	378.036	348.832
EFNA4	738.16	715.99	754.656	944.49	924.087	858.814
EFNA5	395.715	409.431	454.121	558.965	545.052	559.114
EFNB1	13099.9	12279.8	12685	7519.16	8137.77	7720.49
EFNB2	1040.38	1088.39	1090.27	1838.08	1681.16	1657.69
EFNB3	1091.48	1099.7	1253.34	1503.45	1570.15	1549.6
EGF	735.986	710.846	807.747	364.788	322.03	352.762
CELSR3	964.283	851.781	819.124	1848.45	1899.18	1742.19
CELSR2	2503.66	2076.99	2135.03	2836.3	3202.3	3122.78
MEGF6	4293.07	4161.18	3668.04	6204.22	7086.67	6261.29
MEGF8	6352.09	6109.58	5737.66	7082.73	8220.78	7247.84
MEGF9	815.346	894.987	913.93	1256.49	1362.13	1283.31
EGFR	10940.9	10718.2	11372.9	13723.4	14918.4	14501.6
EGR1	5.43564	10.2872	13.2728	21.6799	25.0024	20.6351
EGR2	55.4435	53.4935	52.1433	98.0309	96.0091	99.2451
EGR3	0	2.05744	0	0	3.00028	5.89575
EGR4	5.43564	0	0	0	0	0
EHHADH	620.75	616.204	653.213	881.335	837.079	879.449
EIF1AX	6189.02	6680.52	7463.13	5794.19	5625.53	5778.82
EIF2S1	11881.2	13197.5	13192.3	11906	11618.1	12000.8
EIF2B1	3685.36	3421.53	3696.49	1529.85	1410.13	1528.96
EIF2S3	9709.14	10533.1	11078.1	12914.6	12209.2	12392.9
EPHA2	37667.9	33067.2	34003.1	32170.2	32452.1	32027.7
EIF4A1	36569.9	35578.3	34811.8	31473.6	31303	31924.5
EIF4A2	14096.8	14720	14998.3	22229.4	21165	21610.9
EIF4B	14701.2	15706.5	15415.5	22930.7	23667.2	22153.3
EIF4E	2902.63	2881.45	3138.08	2277.33	2261.21	2247.26
EIF4EBP1	4735.53	4970.78	4658.77	3454.65	3130.3	3242.66
EIF4EBP2	13727.2	15017.3	14925.3	13657.4	14740.4	13642.8
EIF4G1	41380.4	38792	39632.7	34995.1	33870.2	34004.7
EIF4G2	56378.5	60391.1	60231.2	43958.4	43856.1	44181.8
EIF5	14441.4	15179.8	15932.1	14249.4	14551.4	14376.8
EIF5A	15089.3	15195.2	14672.2	14742.3	14207.3	14635.2
EIF5AP3	6.52277	6.17233	3.79224	4.71302	9.00085	0.982625
ELANE	6.52277	0	0	0	0	0
SERPINB1	1826.38	1797.18	1807	1501.57	1329.13	1427.75
ELAVL2	816.433	943.337	972.71	413.803	472.045	429.407
ELAVL1	6416.23	6279.31	6373.81	6678.35	6641.63	6596.36
ELAVL3	0	0	0	9.42605	6.00057	0
ELF1	1496.98	1347.62	1515	1263.09	1156.11	1284.29
ELF2	871.877	891.901	888.332	830.435	960.091	920.72
ELF3	1200.19	1229.32	1147.15	1283.83	1235.12	1236.14
ELF4	3079.83	3149.94	3038.53	1587.35	1557.15	1668.5
ELF5	0	0	0	0	3.00028	0
ELK1	4134.35	3842.27	4038.74	3801.52	3772.36	3781.14
ELK3	2629.76	2824.87	2662.15	2621.38	2778.26	2604.94
ELK4	5112.76	5530.41	6045.78	4589.54	4799.45	4649.78
ELN	9.78415	0	6.63642	13.1965	8.00076	4.91313
EML1	1899.21	2019.38	2029.8	1387.51	1566.15	1573.18
EMD	3794.08	3780.55	3735.36	3191.66	3036.29	3121.8
MARK2	3051.57	2844.41	3067.92	3208.63	3124.3	3223.01
EMP1	10937.6	11092.7	11190	11739.2	12096.1	12240.6
EMP2	2596.06	2687.02	2608.11	1373.37	1544.15	1496.54
EMP3	3134.19	2797.09	2883.05	3572.47	3303.31	3628.83
ADGRE1	9.78415	6.17233	8.53254	13.1965	4.00038	0
CTTN	17340.8	16251.7	15965.3	16377.8	16591.6	15971.6
EN1	872.964	956.711	971.761	685.274	652.062	660.324
EN2	159.808	112.131	139.365	184.751	177.017	197.508
ENDOG	625.099	505.102	605.81	426.057	528.05	437.268
ENG	647.928	579.17	529.966	466.589	467.044	526.687
ENO1	222878	218297	208148	89524.8	88281.4	90131.3
ENO2	18502.9	18059.2	16339.8	2723.18	2754.26	2662.91
ENO3	140.24	121.389	93.8579	217.742	186.018	171.959
ENPEP	4.34851	4.11488	0	0	3.00028	0
ENSA	7154.39	7565.22	7609.13	7083.67	6791.64	7070.97
SLC29A1	2448.21	2251.87	2192.86	2033.2	1882.18	2069.41
EP300	5288.88	4847.33	4756.42	5567.97	6127.58	6079.5
EPAS1	4801.85	4822.65	4725.13	7265.6	7142.68	6895.08
EPB41	3640.79	3741.46	4050.11	4674.38	4751.45	4615.39
EPB41L1	5551.96	5656.94	5465.57	2672.28	2839.27	2717.94
EPB41L2	4867.07	4953.29	4783.91	4445.32	4275.4	4226.27
DMTN	834.914	877.499	894.021	1273.46	1182.11	1229.26
STOM	446.81	492.757	547.031	787.075	753.071	759.569
EPHA1	228.297	221.175	215.21	248.848	224.021	205.369
EPHA3	41.3109	57.6084	57.8317	44.3024	34.0032	37.3398
EPHA4	642.493	590.486	629.512	933.179	935.088	940.372
EPHA5	1551.33	1662.41	1674.27	1030.27	1022.1	1080.89
EPHA7	480.511	406.345	445.588	552.366	483.046	571.888
EPHA8	0	0	0	0	2.00019	0
EPHB1	194.596	208.83	188.664	161.185	119.011	148.376
EPHB2	3861.48	3513.08	3686.06	2989.94	3053.29	3077.58
EPHB3	2643.9	2527.57	2445.05	886.048	865.082	926.615
EPHB4	6686.93	6523.12	6527.39	8332.62	8142.77	7607.48
EPHB6	3724.5	3383.46	3705.97	3701.61	3644.34	3910.85
EPHX1	7390.3	7034.4	7399.61	4988.26	4736.45	4889.54
EPHX2	556.61	544.194	578.317	1207.48	1318.12	1254.81
STX2	2772.18	2873.22	2961.74	1827.71	1638.15	1776.59
CLN8	543.564	630.606	659.85	475.073	436.041	491.313
EPO	5.43564	4.11488	4.7403	0	2.00019	0
EPOR	1803.55	1740.6	1749.17	1020.84	1043.1	1096.61
EPRS1	12867.2	14094.5	14005.7	20392.3	20957	20728.5
EPS8	3097.23	3091.31	3107.74	3875.05	3996.38	3766.4
EPS15	2542.79	2769.32	2945.62	2992.77	3068.29	3089.37
NR2F6	2705.86	2728.17	2919.08	3651.65	3795.36	3493.23
ERBB2	3430.98	3332.03	3457.57	5875.25	5997.57	5754.25
ERBB3	1177.36	1056.5	978.398	1017.07	961.091	969.851
ERBB4	18.4812	6.17233	23.7015	46.1876	50.0047	50.1139
ERCC1	2901.55	2849.56	2868.83	2561.06	2262.21	2653.09
ERCC2	4682.26	3941.03	4047.27	4292.62	4492.43	4398.23
EREG	75.0118	77.1541	85.3254	54.6711	26.0025	54.0444
EYA4	759.903	730.392	806.799	677.733	648.061	672.116
ERCC3	2863.5	2755.94	2821.43	3615.83	3573.34	3603.29
ERCC4	741.421	743.765	807.747	535.399	617.058	592.523
ERCC5	2061.2	2354.74	2492.45	2458.31	2421.23	2278.71
ERCC6	3061.35	2886.59	3072.66	3829.8	4074.39	3872.53
ERF	2279.71	2016.29	2146.41	1479.89	1464.14	1365.85
ERH	5367.15	5437.82	5421.95	5669.77	5474.52	5829.91
ERN1	2521.05	2343.43	2399.54	2606.3	2764.26	2796.55
ERV3-1	955.586	949.51	867.475	1534.56	1619.15	1556.48
FBL	4988.83	4413.21	4416.06	4450.04	4467.42	4103.44
ESD	2251.44	2494.65	2565.45	3136.05	3030.29	3254.45
ESR1	0	0	0	3.77042	0	0
ESR2	111.974	118.303	117.559	91.4326	81.0077	67.8011
ESRRA	2784.14	2338.28	2452.63	3289.69	3491.33	3280.99
ESRRB	8.69703	6.17233	13.2728	6.59823	5.00047	0
ESRRG	177.202	212.945	248.392	256.388	289.027	290.857
ETF1	5531.31	5855.48	5939.6	5010.89	4694.44	4894.46
ETFA	2373.2	2337.25	2416.6	2350.86	2423.23	2448.7
ETFB	6006.38	5296.89	4820.88	6250.41	5832.55	5940.95
ETFDH	1781.8	1837.3	1886.64	1857.87	1786.17	1810
ETS1	9928.74	10711	10233.4	9521.25	9788.93	9932.37
ETS2	2885.24	2653.07	2924.76	4649.87	4370.41	4416.9
ETV1	2536.27	2702.45	2842.28	2640.24	2606.25	2649.16
ETV2	20.6554	15.4308	13.2728	54.6711	25.0024	50.1139
ETV3	1506.76	1610.98	1748.22	1574.15	1504.14	1512.26
ETV4	7234.84	7672.2	7646.1	3185.06	3149.3	2932.15
ETV5	4515.93	4675.54	4660.66	4255.86	3972.38	4073.96
ETV6	874.051	919.677	896.865	1009.53	1118.11	994.417
EVC	3986.5	3175.66	3560.91	3559.28	4457.42	4151.59
MECOM	1024.07	965.969	1127.24	1559.07	1668.16	1600.7
EVI2A	29.3525	25.718	25.5976	11.3113	20.0019	12.7741
EVI2B	31.5267	37.034	44.5588	24.5077	18.0017	20.6351
EVPL	4220.23	3844.33	3756.21	3954.23	4250.4	3931.48
EVX1	43.4851	31.8904	34.1302	55.6137	47.0044	44.2181
EWSR1	12380.2	12257.2	11936.1	11420.6	11113.1	10776.4
EXT1	6202.07	6402.76	6160.49	7858.49	8190.77	7980.88
EXT2	5531.31	5432.68	5663.71	6994.13	7102.67	7162.35
EXTL1	6.52277	0	0	0	4.00038	0
EXTL2	917.536	955.682	1026.75	1113.22	1182.11	1148.69
EXTL3	4700.74	4743.43	4624.64	4251.15	4525.43	4398.23
EYA1	18.4812	17.4883	22.7534	0	23.0022	9.82625
EYA2	0	4.11488	3.79224	0	0	0
EYA3	1745.93	1853.76	1909.39	1534.56	1667.16	1377.64
EZH1	1231.72	1177.89	1029.59	1594.89	1643.16	1583.99
EZH2	1142.57	1120.28	1182.23	788.017	831.079	760.552
F2	0	9.25849	4.7403	0	6.00057	0
F2R	9705.88	9768.74	10975.7	6265.49	5921.56	5914.42
F2RL1	11176.8	11715.1	12124.7	6633.11	6592.62	6904.91
F2RL2	40.2237	54.5222	59.7278	57.4989	80.0076	70.749
F3	108.713	129.619	122.3	110.285	105.01	105.141
F5	0	0	9.4806	5.65563	0	0
F8	267.434	285.985	302.431	354.419	339.032	353.745
F10	0	0	0	0	2.00019	0
F12	637.057	593.572	483.511	480.728	470.044	484.434
FAAH	114.148	91.5562	100.494	160.243	119.011	110.054
FABP4	1644.82	1808.49	1880.95	2692.08	2836.27	2946.89
FABP3	17.3941	18.517	10.4287	27.3355	14.0013	22.6004
FABP5	9337.34	9410.74	9149.73	7651.12	6948.66	7289.11
FABP6	3.26138	0	0	0	0	0
FANCA	1233.89	1223.15	1058.98	574.046	615.058	662.289
FANCC	593.572	479.384	564.096	878.508	938.089	847.023
FANCD2	1416.53	1602.75	1703.66	911.499	968.092	860.78
FANCE	447.897	485.556	459.809	371.386	400.038	439.233
ACSL1	1512.2	1587.32	1658.16	1256.49	1216.12	1237.12
ACSL3	16100.4	17635.4	18172.4	19275.3	19433.8	19103.2
ACSL4	5829.18	6264.91	6670.55	3514.97	3406.32	3575.77
FAH	1071.91	1147.02	1129.14	1237.64	1233.12	1282.33
PTK2B	315.267	340.507	309.068	422.287	497.047	420.564
BPTF	10151.6	10298.5	10207.8	11017.2	12003.1	11493.8
FANCB	337.01	407.374	463.601	218.684	238.023	267.274
FANCF	264.172	360.052	286.314	328.026	292.028	365.537
FANCG	737.073	819.891	839.981	680.561	625.059	623.967
FAP	0	5.14361	0	14.1391	0	4.91313
FBLN1	2661.29	2458.64	2222.25	2048.28	2324.22	2080.22
FARSA	8627.45	7941.73	7947.59	8050.79	7585.72	7582.92
FASN	40692.3	33547.6	34494.2	23481.2	24424.3	23121.2
FAT1	10898.5	10090.7	10306.4	11521.5	13476.3	12474.4
FAT2	2.17426	3.08616	0	0	0	0
FAU	12385.7	11657.5	10984.2	14285.2	14140.3	14821.9
FBLN2	33.701	58.6371	39.8185	64.0971	38.0036	21.6178
FBN1	13842.4	12835.4	12738.1	10061.4	10985	10940.5
FBN2	42269.7	39873.2	40230	46443.1	53206	51526.9
EFEMP1	39.1366	53.4935	58.7797	189.464	187.018	192.595
FBP1	390.279	436.178	410.51	476.015	487.046	442.181
FCER1A	0	3.08616	0	3.77042	3.00028	0
FCER1G	6.52277	0	4.7403	18.8521	12.0011	6.87838
FCGR2A	803.388	887.786	899.709	541.055	562.053	573.853
FCGR2B	21.7426	9.25849	23.7015	9.42605	16.0015	18.6699
FCGR3A	3.26138	5.14361	0	0	0	0
FCGR3B	4.34851	5.14361	0	0	0	2.94788
FCGRT	4265.89	4412.19	4247.31	6520	6499.61	6730
FKTN	1747.01	2000.86	2019.37	2080.33	2268.21	2107.73
FDFT1	2822.18	2824.87	2702.92	2751.46	2604.25	2624.59
FDPS	8578.53	8901.52	8682.33	7700.14	7014.66	7500.38
FDPSP3	4.34851	4.11488	1.89612	1.88521	0	1.96525
FDPSP4	4.34851	2.05744	0	0.942605	1.00009	0
FDX1	1274.11	1340.42	1473.29	1179.2	1170.11	1230.25
FDX1P1	6.52277	2.05744	7.58448	4.71302	6.00057	9.82625
FDXR	917.536	905.275	874.111	1103.79	1065.1	1076.96
FECH	3202.68	3197.27	3222.46	3809.07	3838.36	3912.81
FEN1	4041.94	3987.32	4169.57	2169.88	2061.19	2281.66
GPC4	4761.62	4470.82	4789.6	3629.03	3585.34	3655.37
FER	2633.02	2567.69	2794.88	1959.68	2164.2	2151.95
FES	0	3.08616	0	0	0	0
FGB	71.7505	80.2403	86.2735	294.093	279.026	378.311
FGD1	1155.62	1177.89	1125.35	1001.99	1095.1	1071.06
FGF1	203.293	216.031	241.755	215.856	231.022	264.326
FGF2	1456.75	1548.23	1706.51	2233.97	2060.19	2202.06
FGF5	410.934	374.455	444.64	375.157	346.033	327.214
FGF7	9.78415	12.3447	5.68836	17.9095	14.0013	16.7046
FGF8	0	9.25849	2.84418	0	0	0
FGF9	0	0	0	3.77042	0	0
FGF10	0	0	1.89612	0	0	0
FGF11	310.919	375.483	337.509	107.457	117.011	123.811
FGF12	19.5683	12.3447	20.8573	32.0486	19.0018	27.5135
FGF13	185.899	224.261	181.079	252.618	291.028	295.77
FGF14	0	13.3734	0	35.819	27.0026	20.6351
FGFR1	4674.65	4769.15	4546.9	3470.67	3764.36	3540.4
FGFR3	0	0	0	7.54084	0	8.84363
GPC5	11.9584	14.4021	14.2209	17.9095	10.0009	16.7046
FGFR2	4.34851	0	0	6.59823	0	1.96525
FGFR4	869.703	794.173	809.643	700.355	834.079	654.428
FGL1	0	2.05744	0	0	0	0
FGR	0	10.2872	0	13.1965	15.0014	6.87838
FH	8036.05	7766.85	8135.3	9659.81	9389.89	9701.46
FHIT	67.4019	103.901	127.04	149.874	136.013	135.602
FHL1	2555.84	2559.46	2697.23	3633.74	3622.34	3694.67
FHL2	5016.01	4639.53	4256.79	4069.22	4159.39	4206.62
FHL3	405.499	378.569	390.601	341.223	283.027	326.232
VEGFD	8.69703	7.20105	5.68836	4.71302	0	2.94788
FKBP1A	30800.5	31837.9	31097.3	27553.3	26872.5	27241.3
FKBP1B	86.9703	69.953	79.637	37.7042	31.0029	33.4093
FKBP1AP1	0	0	125.144	0	0	0
FKBP1AP3	0	0	0	0	4.00038	0
FKBP1AP4	0	0	1.89612	0	0	0
FKBP2	2559.1	2356.8	2263.02	3338.71	2640.25	3005.85
FKBP3	3505.99	3713.68	3653.82	2845.72	2650.25	2836.84
FKBP4	4373.52	4291.82	4334.53	3621.49	3488.33	3400.87
FKBP5	498.992	493.786	487.303	141.391	220.021	192.595
FOXG1	0	0	1.89612	0	0	1.96525
FOXC1	417.457	490.7	500.576	596.669	645.061	584.662
FOXD1	932.756	1023.58	997.359	598.554	646.061	553.218
FOXD4	43.4851	39.0914	37.9224	64.0971	57.0054	53.0618
FOXL1	2746.09	2815.61	2938.99	2006.81	1843.17	1935.77
FOXE3	5.43564	2.05744	5.68836	7.54084	8.00076	0
FOXJ1	0	0	2.84418	2.82781	3.00028	1.96525
FOXC2	14.1327	16.4595	13.2728	5.65563	2.00019	2.94788
FOXM1	4226.75	4515.06	4631.27	1158.46	1274.12	1096.61
FOXD2	26.0911	25.718	34.1302	35.819	45.0043	15.722
FOXS1	2.17426	2.05744	0	0	0	0
FOXO1	263.085	327.133	377.328	404.377	509.048	421.546
FOXO3	3463.59	3591.27	3597.89	2194.38	2313.22	2187.32
FOXO3B	601.182	535.964	577.369	451.508	512.048	517.843
FLI1	528.344	492.757	512.9	720.15	619.059	627.897
FLII	12809.6	11007.3	10580.3	12166.2	12361.2	11946.8
FLNA	215826	187958	181445	146684	167354	153123
FLNB	66384.4	59014.7	59762.9	65918.2	74140	72113.9
FLNC	23613.5	20290.5	20034.4	16374.9	18851.8	17610.6
FLOT2	3378.79	3055.3	2957.95	3506.49	3284.31	3281.97
FLT1	258.737	252.037	272.093	234.709	181.017	260.396
FLT3LG	268.521	253.065	242.703	349.706	274.026	368.484
FLT4	3.26138	0	10.4287	5.65563	0	8.84363
FMO4	126.107	177.969	171.599	140.448	143.014	165.081
FMO5	359.839	321.99	387.757	237.536	218.021	239.761
FMR1	2589.54	2500.82	2509.51	2831.58	2615.25	2689.44
AFF2	76.099	86.4126	75.8448	52.7859	49.0046	47.166
FN1	160459	157445	145193	128420	147524	139380
FNTA	2088.37	2281.7	2226.99	1956.85	1982.19	1895.48
FNTB	4295.24	3799.07	4069.07	4014.55	4265.4	4082.81
FOLH1	620.75	514.361	658.902	769.165	618.058	733.038
FOLR1	0	0	0	3.77042	0	0
FOS	77.1861	78.1828	73.9487	46.1876	47.0044	78.61
FOSB	100.016	93.6136	79.637	93.3179	95.009	100.228
FOSL2	6205.33	6044.77	6047.67	3976.85	3920.37	3817.5
FPGS	3068.96	3016.21	2726.62	2879.66	2779.26	2884.99
FPR1	0	0	0	0	3.00028	0
FPR3	3.26138	5.14361	0	0	2.00019	4.91313
FXN	403.325	353.88	346.99	444.909	401.038	521.774
FRK	312.006	386.799	343.198	240.364	328.031	299.701
MTOR	11322.4	10321.2	10547.2	8336.4	9030.85	9096.16
FRG1	1063.21	1108.96	1158.53	1205.59	1117.11	1075.97
FRZB	33.701	38.0627	38.8705	56.5563	76.0072	59.9401
CENPI	999.071	1149.08	1190.76	344.051	381.036	417.616
NR5A2	28.2653	33.9478	31.286	26.3929	40.0038	43.2355
FTH1	285658	257260	274945	354915	343081	318427
FTH1P1	5.43564	3.08616	0.94806	2.82781	4.00038	4.91313
FTH1P2	523.996	451.609	522.381	561.792	446.042	581.714
FTH1P3	21.7426	20.5744	14.2209	13.1965	10.0009	16.7046
FTH1P4	3.26138	2.05744	1.89612	2.82781	1.00009	0.982625
FTH1P7	184.812	127.561	149.793	156.472	117.011	186.699
FTH1P8	175.028	128.59	150.742	196.062	172.016	175.89
FTH1P10	433.764	328.162	343.198	350.649	309.029	473.625
FTH1P11	36.9624	46.2925	33.1821	49.0154	43.0041	189.647
FTH1P12	21.7426	17.4883	18.0131	19.7947	19.0018	20.6351
FTH1P15	5.43564	7.20105	0.94806	10.3687	7.00066	7.861
FTH1P16	48.9208	37.034	42.6627	44.3024	25.0024	43.2355
FTH1P5	29.3525	26.7468	22.7534	29.2207	27.0026	33.4093
FTL	47419.4	48735.7	47394.5	50082.5	46619.4	46772
NR5A1	3.26138	0	0	1.88521	0	0
FUCA1	1749.19	1964.86	1810.79	2594.99	2683.25	2792.62
FUCA2	2791.75	2853.67	2976.91	3756.28	3640.34	3722.18
FUS	15089.3	14435	14111.9	13162.5	12496.2	12505.9
FUT1	70.6633	83.3264	58.7797	103.687	98.0093	77.6274
FUT3	15.2198	18.517	18.9612	19.7947	26.0025	34.3919
FUT4	720.766	778.742	776.461	380.812	421.04	421.546
FUT5	9.78415	0	5.68836	14.1391	25.0024	15.722
FUT6	3.26138	0	0	1.88521	0	2.94788
FUT7	0	0	0	0	0	5.89575
FUT8	23324.3	24043.3	24259	17786	17201.6	17754.1
KDSR	2239.48	2635.58	2305.68	3052.15	3021.29	2985.21
ACKR1	2.17426	0	0	5.65563	4.00038	0
FYB1	204.38	208.83	212.365	226.225	198.019	255.483
FYN	1089.3	1152.17	1089.32	1154.69	1165.11	1043.55
FZD2	1368.69	1338.37	1358.57	2046.39	2157.2	1944.62
IFI6	107881	96147.4	99495.1	66190.6	53878.1	61603.7
G6PC	5.43564	0	1.89612	0	0	0
G6PD	10783.2	9724.5	9515.68	11202.9	11038	10580.9
SLC37A4	1633.95	1577.03	1530.17	1324.36	1357.13	1353.07
XRCC6	14149	14621.2	14101.4	11644.9	11136.1	11962.5
GAA	15205.7	13784.9	13820.8	20023.8	21316	19546.4
GAB1	1410.01	1328.08	1445.79	1938	1941.18	1883.69
GABBR1	1465.45	1510.16	1448.64	1789.06	1891.18	1978.02
GABPA	2453.65	2640.73	2668.79	2386.67	2298.22	2278.71
GABPB1	920.798	942.309	960.385	706.953	686.065	816.561
GABRA1	0	5.14361	4.7403	5.65563	0	4.91313
GABRA2	79.3604	98.7572	91.9618	41.4746	29.0027	35.3745
GABRA3	36.9624	32.9191	24.6496	40.532	26.0025	30.4614
GABRA6	0	6.17233	3.79224	4.71302	4.00038	2.94788
GABRB3	327.226	318.904	349.834	479.786	443.042	445.129
GABRG1	10.8713	5.14361	7.58448	3.77042	6.00057	0
GABRG2	65.2277	70.9818	96.7021	114.998	97.0092	111.037
GABRG3	295.699	312.731	307.171	213.971	183.017	255.483
GABRR2	89.1445	67.8956	83.4293	120.653	121.011	108.089
GAD1	134.804	142.992	169.703	229.053	231.022	221.091
GAK	5157.34	4608.67	4751.68	5371.9	5752.54	5525.3
GALC	135.891	138.877	154.534	180.98	254.024	179.82
GALE	2563.45	2687.02	2621.39	1491.2	1565.15	1555.5
B4GALNT1	3835.39	3615.96	3504.98	1164.12	1217.12	1183.08
GALK1	2100.33	1944.28	1826.91	1891.81	1918.18	1775.6
GALK2	1007.77	1194.35	1066.57	1036.87	1040.1	1020.95
GALNS	1779.63	1702.53	1647.73	1611.85	1728.16	1590.87
GALNT1	3397.28	3566.58	3642.45	6722.66	6526.62	6707.4
GALNT2	17334.3	17524.3	17010.1	26377.8	27545.6	26652.7
GALNT3	4362.65	4714.63	4707.12	4794.09	4822.46	4578.05
GALT	440.287	431.034	385.86	414.746	556.053	498.191
GAMT	1787.24	1785.86	1568.09	1502.51	1554.15	1514.23
GANC	1299.12	1419.64	1415.45	878.508	917.087	972.799
GAPDH	261589	248516	226105	104697	106495	106421
GAPDHP60	0	0	0.94806	1.88521	1.00009	0.982625
GAPDHP71	7.6099	0	1.89612	0	4.00038	3.9305
LRRC32	0	0	3.79224	0	0	0
GARS1	10286.4	9922.02	10304.5	9261.09	8922.84	9557.01
GART	4321.33	4444.08	4809.51	4775.24	4741.45	4852.2
GAS1	5.43564	0	4.7403	0	4.00038	2.94788
GAS6	1241.5	978.314	1133.88	2835.35	2936.28	2665.86
GAS8	942.54	851.781	912.982	762.567	766.072	668.185
GATA2	2427.56	2233.35	2213.72	2656.26	2622.25	2587.25
GATA3	210.903	201.629	227.534	217.742	218.021	144.446
GATA6	839.263	884.7	872.215	1150.92	1203.11	1149.67
GATM	14.1327	17.4883	19.9093	12.2539	20.0019	14.7394
GBA	3426.63	3236.36	3093.52	3271.78	3659.35	3287.86
GBAP1	685.978	707.76	598.226	730.519	793.075	722.229
NIPSNAP2	4896.43	5048.96	5240.88	4139.92	4223.4	4414.93
GBE1	10561.5	11517.6	11056.3	4998.63	4854.46	4938.67
GBP1	2444.95	1926.79	1930.25	3808.12	3168.3	3563
GBP2	2184.04	1749.85	1972.91	2755.23	2580.24	2702.22
GBP3	7023.94	6548.84	6571	6979.04	6389.6	6731.96
GBX1	0	7.20105	0	2.82781	0	0
GBX2	8079.54	7247.34	7940	4926.99	5317.5	5089.02
GC	0	0	2.84418	0	0	0
GCDH	1420.88	1266.36	1208.78	1546.81	1539.15	1404.17
GCG	0	0	0	0	0	4.91313
GCH1	649.016	593.572	737.591	831.377	788.075	794.944
GCHFR	578.352	462.925	479.718	246.02	222.021	267.274
BLOC1S1	817.52	744.794	772.669	983.137	845.08	890.258
NR6A1	200.032	187.227	201.937	208.316	151.014	199.473
GCNT1	27.1782	44.235	27.4937	38.6468	28.0026	22.6004
GCNT2	2977.64	3100.57	3147.56	2031.31	2011.19	2110.68
OPN1MW	3.26138	0	0	0	0	0
GCSH	1164.31	1179.94	1254.28	1525.13	1406.13	1411.05
GDF1	14.1327	25.718	16.117	0	0	0
MSTN	25.0039	17.4883	15.169	47.1302	37.0035	45.2008
GDF9	46.7465	18.517	51.1952	66.9249	54.0051	59.9401
GDI1	10575.6	10585.5	9905.33	8191.23	8045.76	7748.98
GDI2	7684.91	8403.62	8527.8	7627.56	7783.74	8221.62
GDNF	0	4.11488	3.79224	5.65563	0	7.861
GEM	1225.19	1159.37	1246.7	1314.93	1185.11	1300.01
GFAP	6.52277	3.08616	0	9.42605	2.00019	0
GFER	1266.5	1318.82	1278.93	1805.09	1687.16	1670.46
GFI1	31.5267	41.1488	20.8573	26.3929	29.0027	29.4788
GFPT1	11371.4	11700.7	12374.1	9238.47	9395.89	9116.8
GFRA1	0	0	0	3.77042	0	0
GFRA3	0	4.11488	2.84418	0	0	0
GGCX	3415.76	3665.33	3472.74	2911.71	2878.27	2875.16
GGT1	75.0118	69.953	43.6108	105.572	104.01	78.61
GGT3P	4.34851	0	2.84418	0	0	0
B4GALT1	2014.45	2123.28	2064.87	2652.49	2813.27	2811.29
GGT7	439.2	376.512	374.484	496.753	614.058	506.052
GGT5	0	0	0	13.1965	17.0016	5.89575
GHR	1336.08	1423.75	1430.62	1966.27	2136.2	2183.39
GHSR	0	0	1.89612	0	0	0
GIPR	701.198	593.572	638.044	388.353	307.029	323.284
GJA1	4255.02	4209.53	4380.99	637.201	596.056	672.116
GJA1P1	17.3941	12.3447	18.9612	6.59823	5.00047	6.87838
GJA3	242.43	233.52	233.223	82.0066	103.01	81.5579
GJA5	147.849	170.768	150.742	139.505	147.014	149.359
GJB2	288.089	335.363	302.431	152.702	166.016	181.786
GJB3	534.867	474.24	481.614	749.371	804.076	766.448
GJB5	4.34851	2.05744	3.79224	8.48344	15.0014	14.7394
GK	1021.9	1101.76	1040.97	582.53	572.054	599.401
GLA	1404.57	1421.69	1410.71	1049.12	1064.1	1068.11
GPC3	3.26138	6.17233	0	7.54084	0	7.861
GLB1	4408.3	4170.44	4222.66	6645.36	6757.64	6889.18
GCLC	2765.65	2903.05	3003.45	3721.4	3748.35	3699.58
GCLM	2100.33	2312.57	2381.53	1641.07	1731.16	1615.44
GLDC	282.653	270.554	240.807	97.0883	103.01	88.4363
GLE1	1839.42	1896.96	1792.78	2004.92	1992.19	2055.65
GLG1	9401.48	9277.01	9173.43	12236	12407.2	12117.7
GLI1	19.5683	13.3734	15.169	16.9669	14.0013	6.87838
GLI2	840.35	757.139	744.227	1055.72	1207.11	1088.75
GLI3	3598.39	3311.45	3374.15	5531.2	5905.56	5829.91
GLI4	1964.44	1828.04	1781.4	2244.34	2212.21	1979.99
GLO1	10547.3	12547.3	12316.2	8173.32	7854.74	8689.35
GLRA2	0	4.11488	0	3.77042	6.00057	0
GLRB	122.845	164.595	159.274	384.583	315.03	360.623
GLS	5761.78	5988.19	6812.76	5641.49	5505.52	5446.69
GLRX	4875.77	5208.42	4639.81	4012.67	4168.39	4297.02
GLUD1	3878.87	3944.12	4051.06	5009	5357.51	5030.06
GLUD2	55.4435	37.034	19.9093	23.5651	24.0023	26.5309
GLUD1P3	627.273	577.113	605.81	633.43	601.057	622.984
GLUL	11571.4	11480.5	11771.1	13303	12613.2	12766.3
GLULP2	5.43564	6.17233	0	4.71302	1.00009	2.94788
GM2A	7625.12	7983.91	8250.97	9673.01	9747.92	9887.17
GMDS	1698.09	1931.94	1876.21	2331.06	2319.22	2207.96
GMFB	8652.45	9919.96	11021.2	10757.9	10618	10808.9
GMPR	1791.59	1327.05	1326.34	1550.58	1296.12	1465.09
GNA11	6331.43	5919.26	6024.92	6502.09	6510.62	6143.37
GNA12	11574.7	10780	11301.8	13361.4	13628.3	13073.8
GNA15	0	0	1.89612	0	0	3.9305
GNAI1	1480.67	1724.14	1590.84	1626.94	1734.16	1643.93
GNAI2	24202.7	22950.8	21889.8	25754.8	25939.5	25555.1
GNAI3	5367.15	5747.47	5807.82	5334.2	5381.51	5508.6
GNAL	38.0495	64.8094	41.7146	49.958	47.0044	41.2703
GNAO1	3.26138	0	1.89612	9.42605	4.00038	1.96525
GNAQ	261.998	273.64	339.405	121.596	159.015	103.176
GNAQP1	2.17426	1.02872	0.94806	0	3.00028	0.982625
GNAS	53992.2	50792.1	47940.5	41510.4	40731.9	40375.1
GNAT1	0	5.14361	0	6.59823	0	5.89575
GNAT2	9.78415	8.22977	2.84418	15.0817	18.0017	15.722
GNAZ	894.706	948.481	835.241	762.567	895.085	771.361
GNB1	47439	44311.1	44176.7	36011.3	36031.4	35725.3
GNB2	10961.5	10478.6	10038.1	9226.21	9458.89	9145.29
GNB3	33.701	36.0052	43.6108	13.1965	27.0026	10.8089
GNG3	0	14.4021	0	6.59823	17.0016	10.8089
GNG4	0	0	3.79224	0	0	0
GNG5	3137.45	3057.36	3322.95	3977.79	3512.33	3811.6
GNG7	473.988	554.481	511.004	741.83	650.061	629.863
GNG10	713.156	866.183	897.813	884.163	714.068	809.683
GNG11	715.33	767.426	790.682	1001.05	896.085	935.459
GNL1	4174.57	4020.24	4170.52	4373.69	4489.42	4013.04
GNRH1	57.6178	97.7285	66.3642	60.3267	80.0076	58.9575
GNRH2	6.52277	4.11488	0	3.77042	5.00047	5.89575
GNS	9187.32	9395.31	9667.37	13650.8	14535.4	14014.2
GOLGA1	2161.21	2238.5	2216.56	1960.62	1931.18	1937.74
GOLGA2	6853.26	6675.37	6704.68	7424.9	7386.7	7417.84
GOLGA3	16705.9	15069.7	14942.4	13596.1	14780.4	13166.2
GOLGA4	11532.3	11852.9	12269.8	12172.8	12100.1	11595
GOLGB1	17583.2	17830.8	17939.2	18028.3	19486.8	18566.7
GOT1	1541.55	1694.3	1688.49	2239.63	2289.22	2239.4
GOT2	6127.05	6568.39	6256.25	5015.6	5170.49	5152.89
SFN	6406.45	5732.03	5461.77	5507.64	4807.45	4920
GP1BB	1.08713	0	0	0.942605	2.00019	0
GP5	0	3.08616	0	0	5.00047	2.94788
GPC1	5042.1	4896.71	4627.48	6552.04	6632.63	6255.39
GPD1	26.0911	9.25849	9.4806	11.3113	8.00076	17.6873
GPD2	4589.86	4814.42	4819.94	1763.61	1888.18	1981.95
GPI	23909.2	23948.6	23201.9	13541.5	13563.3	13331.3
GPLD1	68.4891	65.8382	68.2603	132.907	228.022	179.82
GPM6A	48.9208	47.3212	58.7797	43.3598	36.0034	46.1834
GPM6B	105.451	159.452	139.365	45.245	56.0053	57.9749
GPR1	31.5267	52.4648	49.2991	57.4989	52.0049	69.7664
CCR10	31.5267	36.0052	30.3379	23.5651	14.0013	19.6525
GPR3	556.61	563.739	585.901	577.817	525.05	614.141
GPR4	2895.02	2716.85	2699.13	1590.17	1511.14	1568.27
UTS2R	4.34851	9.25849	5.68836	4.71302	1.00009	0.982625
GPR17	4.34851	12.3447	4.7403	3.77042	4.00038	12.7741
GPR19	16.3069	29.8329	31.286	15.0817	8.00076	10.8089
GPR20	21.7426	26.7468	29.3899	37.7042	28.0026	39.305
GPR21	2.17426	0	0	1.88521	2.00019	3.9305
LPAR4	38.0495	23.6606	39.8185	37.7042	36.0034	32.4266
GPR25	2.17426	0	0	1.88521	0	0
GPR27	0	6.17233	14.2209	11.3113	15.0014	3.9305
GPER1	1177.36	991.687	1153.79	1118.87	1036.1	1078.92
GPR35	154.372	130.648	96.7021	156.472	167.016	174.907
GPR37	658.8	683.071	660.798	778.591	837.079	802.805
GPR39	1841.6	1722.08	1783.3	2712.82	2585.24	2547.95
GRK4	172.853	132.705	153.586	178.152	145.014	163.116
GRK5	806.649	729.363	773.617	791.788	771.073	709.455
GRK6	3036.35	2836.18	2849.87	2986.17	2893.27	2667.83
GRK6P1	0	2.05744	0	0	2.00019	0
MKNK2	8741.6	8116.61	7903.98	6224.02	6296.6	6004.82
GPS1	7628.38	6972.67	6661.07	6517.17	6188.59	6275.04
GPS2	1598.08	1370.26	1363.31	1277.23	1099.1	1134.93
GPT	48.9208	51.4361	43.6108	16.9669	16.0015	23.583
GPX1	15247	14408.3	13792.4	14659.4	14290.4	14693.2
GPX2	15.2198	20.5744	39.8185	8.48344	18.0017	12.7741
GPX3	0	0	1.89612	1.88521	0	0
GPX4	12475.9	10978.5	10785.1	10080.2	9204.87	8959.58
GPX7	2.17426	0	0	0	6.00057	5.89575
GPX1P2	0	1.02872	0.94806	0.942605	0	0
GRB2	14318.6	14679.9	14445.6	12383	11316.1	11666.7
GRB7	75.0118	111.102	84.3773	151.759	148.014	157.22
GRB10	7729.48	7651.63	7611.03	6328.65	6507.62	6153.2
GRB14	0	0	0	0	9.00085	0
RAPGEF1	4932.3	4646.73	4948.87	5212.6	5472.52	5316.98
GRIA1	0	0	4.7403	0	0	1.96525
GRIA3	215.251	190.313	244.599	146.104	132.012	154.272
GRIA4	0	0	0	9.42605	22.0021	11.7915
GRID2	73.9247	57.6084	73.9487	109.342	121.011	105.141
GRN	67516.1	61390	58138.8	84453.6	86503.2	81361.4
GRIK1	0	9.25849	5.68836	0	3.00028	3.9305
GRIK2	443.548	509.217	459.809	1153.75	1198.11	1145.74
GRIK4	0	0	0	0	0	4.91313
GRIK5	43.4851	32.9191	28.4418	41.4746	65.0061	55.027
GRIN1	14.1327	0	5.68836	3.77042	7.00066	1.96525
GRIN2A	0	0	0	3.77042	0	0
GRIN2B	2.17426	0	0	0	0	0
GRIN2C	4.34851	3.08616	5.68836	0	0	5.89575
GRIN2D	600.095	562.711	538.498	566.505	596.056	472.643
GRINA	26777.1	25256.1	24321.5	29586.5	29057.7	27923.3
NR3C1	2119.9	2163.4	2277.24	2926.79	2910.28	2913.48
ARHGAP35	9068.82	8287.38	8796.1	7430.55	7518.71	7604.54
GRM1	30.4396	25.718	14.2209	22.6225	16.0015	20.6351
GRM2	0	0	0	0	8.00076	4.91313
GRM4	0	4.11488	0	16.9669	0	11.7915
GRM5	0	0	0	0	3.00028	0
GRM8	0	2.05744	1.89612	0	0	2.94788
CXCL1	670.758	640.893	586.849	1233.87	1236.12	1142.79
CXCL2	458.768	355.938	328.029	251.675	231.022	207.334
CXCL3	255.475	186.199	197.196	271.47	288.027	219.125
PDIA3	30748.3	33028.1	32149.7	31324.6	30681.9	30906.5
GRPR	9184.06	9008.51	9279.61	6794.29	7387.7	7598.64
GRSF1	9142.75	9714.21	10018.1	8772.82	8768.83	8316.94
GSK3A	2585.19	2572.83	2585.36	3005.02	3035.29	2971.46
GSK3B	8199.12	8724.58	8870.05	9299.74	9743.92	9560.94
GSN	6410.79	5964.53	5917.79	8680.45	8356.79	8426.99
GSPT1	8053.45	8189.65	8760.07	8016.85	7704.73	7921.92
GSR	3076.57	3071.76	3229.09	2600.65	2640.25	2563.67
GSS	2553.66	2372.23	2475.38	4737.53	4741.45	4585.91
GSTA4	1108.87	1179.94	1207.83	1130.18	1126.11	1155.57
GSTM1	396.802	362.11	373.536	427	378.036	451.025
GSTM2	2025.32	1938.11	1850.61	2123.69	2086.2	2120.5
GSTM3	2430.82	2585.18	2338.86	2390.45	2349.22	2464.42
GSTM4	1268.68	1263.27	1275.14	918.097	937.089	1034.7
GSTP1	12649.8	11927	11563.5	9422.28	9334.88	9401.76
GSTT1	2065.54	2052.3	1877.16	2057.71	2073.2	2036
GSTT2	118.497	119.332	106.183	107.457	70.0066	124.793
GSTZ1	1186.06	1229.32	1046.66	2496.96	2308.22	2416.28
MSH6	3570.13	3882.39	3778.02	3259.53	3129.3	3300.64
GTF2A1	1763.32	1964.86	2133.13	2471.51	2320.22	2393.67
GTF2A2	1401.31	1670.64	1694.18	1215.96	1225.12	1405.15
GTF2B	1301.29	1375.4	1405.02	1503.45	1337.13	1425.79
GTF2E1	1166.49	1096.62	1061.83	904.9	884.084	914.824
GTF2E2	2378.64	2362.97	2409.02	997.276	954.09	1001.29
GTF2F1	8775.3	7547.73	7603.44	8107.34	8202.78	7687.08
GTF2F2	1615.47	1660.36	1641.09	2125.57	1896.18	2045.83
GTF2F2P1	0	0	0	0	0	1.96525
GTF2H1	2754.78	2824.87	3042.32	2886.26	2969.28	3064.81
GTF2H2	643.58	657.353	683.551	614.578	594.056	652.463
GTF2H3	2017.71	2298.16	2053.5	2084.1	2146.2	2099.87
GTF2H4	1599.17	1499.88	1543.44	1225.39	1362.13	1245.97
GTF2I	8103.45	8448.89	9099.48	8846.34	9443.89	9083.39
GTF2IP1	4823.59	5292.77	5557.53	5313.46	5247.5	5299.3
GTF3A	5464.99	5291.74	5277.85	4214.39	4252.4	4103.44
BRF1	2913.5	2631.47	2884.95	2765.6	2788.26	2709.1
GUCY1B2	108.713	126.533	118.507	144.219	183.017	200.456
GTF3C1	9134.05	8528.1	8684.23	7716.16	8172.77	7778.46
GTF3C2	4515.93	4667.31	4850.27	5654.69	5646.53	5521.37
GUCY1A2	8.69703	9.25849	8.53254	17.9095	34.0032	13.7568
GUCA1A	0	0	0	8.48344	0	0
GUCA1B	198.944	201.629	198.145	255.446	191.018	220.108
GUCY1A1	218.513	207.802	279.678	646.627	605.057	628.88
GUCY1B1	266.346	231.462	249.34	443.024	409.039	449.06
GUK1	19187.8	17421.4	16998.7	14783.8	14451.4	14128.2
GUSB	2708.04	2388.69	2390.06	2990.88	2828.27	2906.6
GYG1	1288.25	1298.25	1328.23	1153.75	1142.11	1302.96
GYPC	9.78415	2.05744	3.79224	6.59823	6.00057	7.861
GYS1	8075.19	7573.45	7159.75	4366.14	4475.42	4442.45
GYS2	0	0	0	0	0	1.96525
GUCY2D	10.8713	7.20105	10.4287	5.65563	7.00066	9.82625
GZMM	0	0	0	2.82781	0	0
H1-0	36125.3	35187.4	36265.2	14671.6	12964.2	14227.4
H1-2	2600.41	2512.14	2641.3	1997.38	1750.17	1887.62
H1-3	39.1366	25.718	30.3379	13.1965	18.0017	18.6699
H1-4	39.1366	42.1776	31.286	12.2539	26.0025	13.7568
H1-6	9.78415	20.5744	8.53254	12.2539	10.0009	6.87838
H2AC8	201.119	164.595	161.17	99.9161	124.012	112.019
H2AC7	31.5267	14.4021	33.1821	6.59823	2.00019	25.5483
H2AX	6589.08	6499.46	6674.34	3443.33	3508.33	3179.77
H2AZ1	6204.24	6041.68	6218.33	4376.51	4054.38	4372.68
H2BC5	1432.83	1376.43	1430.62	1095.31	1060.1	1114.3
H2BC3	4.34851	1.02872	9.4806	2.82781	2.00019	0.982625
H3-3A	8408.94	9110.36	9127.92	3584.73	3676.35	3817.5
H3-3B	30364.6	32251.4	31767.6	26417.4	25079.4	25691.7
H1-1	0	0	0	0	0	1.96525
HABP2	0	4.11488	0	0	0	0
HSD17B10	4749.66	4182.78	4310.83	4271.88	4131.39	4216.44
HAGH	2255.79	1983.37	1827.86	1819.23	1868.18	1830.63
HADHA	12899.9	12967	13166.7	12969.3	12604.2	13121
HADHB	4874.68	5013.99	5274.06	6909.29	6775.64	6968.78
HADH	1216.5	1265.33	1077	1396	1345.13	1296.08
HAL	18.4812	13.3734	20.8573	28.2781	29.0027	27.5135
HARS1	3861.48	3468.85	3576.08	3213.34	2953.28	3189.6
HAS2	4710.53	5917.2	5734.81	2494.13	2583.24	2754.3
HAS3	71339.5	64508	67584.4	24308.8	25061.4	25688.8
HCCS	3083.1	2973	3008.19	3212.4	3049.29	3204.34
SERPIND1	867.528	979.343	1004	475.073	467.044	460.851
HCFC1	12555.2	10947.7	10968.1	9748.42	10419	9905.84
HCLS1	173.941	193.4	120.404	197.004	200.019	141.498
HCRTR1	3.26138	0	0	0	0	0
HTT	8499.17	7597.11	8063.25	6055.29	6669.63	6455.85
HDAC1	12783.5	12607	12725.8	10988.9	10770	11271.7
HDAC2	4747.49	5012.96	4933.7	1935.17	1880.18	1865.02
HDGF	12005.2	12494.8	12962.8	10764.5	9882.93	10309.7
HDLBP	47461.8	45715.3	44958.9	57103	58832.6	58255.9
HELLS	465.291	454.695	551.771	401.55	447.042	463.799
HEXA	2.17426	0	0	0	0	0
HEXB	3405.97	3670.48	3713.55	3908.04	3740.35	3883.33
CFH	473.988	374.455	357.419	1085.88	962.091	1028.81
CFHR1	7.6099	0	5.68836	23.5651	11.001	18.6699
HGD	13.0455	19.5457	15.169	21.6799	7.00066	11.7915
HGF	31.5267	12.3447	27.4937	49.0154	29.0027	62.888
HGFAC	20.6554	29.8329	18.0131	15.0817	12.0011	16.7046
NRG1	0	0	2.84418	3.77042	0	3.9305
HHEX	954.499	1087.36	1104.49	1116.99	966.091	910.893
HIC1	67.4019	42.1776	54.9875	90.49	112.011	83.5231
HIF1A	34708.7	37015.4	37763.1	18271.4	17986.7	17950.6
HIP1	2168.82	2269.36	2115.12	1740.99	2046.19	1889.59
UBE2K	3036.35	3374.21	3465.16	2805.19	2636.25	2825.05
HINT1	6267.29	5789.64	5784.11	3983.45	3902.37	4225.29
HIVEP1	1150.18	913.504	1044.76	1258.38	1291.12	1288.22
HIVEP2	8254.56	8065.17	7990.25	3744.03	3891.37	3822.41
HK1	35679.5	32777.1	32928	19967.2	19880.9	19170
HK2	17041.8	15639.6	15723.6	4075.82	3864.37	4013.04
HK3	0	0	1.89612	0	0	0
ZBTB48	1935.09	1866.1	1847.77	2006.81	1838.17	1880.74
HLA-A	34429.3	29701.2	28716.7	32100.4	30666.9	30340.5
HLA-B	21205.5	17162.2	17106.8	19715.5	17441.7	18526.4
HLA-C	37395	30431.6	30081	29841	26048.5	27673.7
HLA-DMA	88.0574	66.8669	66.3642	153.645	151.014	135.602
HLA-DMB	0	0	0	7.54084	8.00076	9.82625
MNX1	26.0911	8.22977	18.9612	29.2207	30.0028	34.3919
HLA-DOB	45.6594	17.4883	33.1821	42.4172	30.0028	37.3398
HLA-DPA1	5.43564	0	0	11.3113	0	2.94788
HLA-DPB1	0	0	0	3.77042	3.00028	1.96525
HLA-DQB1	0	0	0	0	2.00019	2.94788
HLA-DRA	0	0	0	3.77042	11.001	11.7915
HLA-DRB1	0	0	0	0	7.00066	0
HLF	376.146	296.272	342.25	97.0883	122.012	117.915
HLA-E	24574.5	22032.1	21299.1	32886.5	30927.9	32033.6
HLA-F	2085.11	1566.74	1543.44	2226.43	1976.19	2170.62
HLA-G	0	0	0	486.384	0	434.32
HLA-H	3340.74	2628.38	2653.62	3061.58	3023.29	2927.24
HLA-J	0	0	0	0	0	13.7568
HLA-K	40.2237	0	0	30.1633	72.0068	49.1313
HLA-L	1045.82	906.303	862.735	777.649	730.069	765.465
MR1	515.299	479.384	497.731	434.541	388.037	476.573
HLCS	4770.32	5062.34	4826.57	4769.58	4711.45	4745.1
HLX	261.998	224.261	251.236	337.452	344.033	341.954
HMBS	1520.89	1515.31	1624.97	1652.39	1482.14	1609.54
HMGB1	8565.48	9993	9911.02	7309.9	7116.67	7377.55
HMGB2	3650.58	3919.43	3395.95	1478.95	1510.14	1488.68
HMGB3	3678.84	4205.41	3973.32	3554.56	3498.33	3527.62
HMGN1	11414.8	12402.3	12475.5	9955.79	9756.92	9864.57
HMGN2	9202.54	10380.8	9209.45	8787.9	9792.93	9292.69
HMGN2P11	0	0	0.94806	1.88521	0	0
HMGCL	1701.36	1616.12	1543.44	1271.57	1221.12	1329.49
HMGCR	4389.82	4608.67	4586.71	3826.97	3715.35	3824.38
HMGCS1	5186.69	5526.29	5647.59	6703.8	6660.63	6603.24
HMGCS2	0	0	6.63642	12.2539	0	27.5135
HMGA1	92484.2	89745.6	90123.5	83005.8	81543.7	79874.6
HMMR	1966.61	2591.35	2523.74	698.47	741.07	792.978
HMOX1	1661.13	1463.87	1425.88	852.115	866.082	849.971
HMOX2	1668.74	1508.11	1560.51	2040.74	1898.18	1779.53
NR4A1	637.057	542.136	529.966	313.887	264.025	268.257
HMX2	0	0	0	0	0	1.96525
FOXA1	9009.03	9130.93	9127.92	11768.4	11815.1	11500.6
FOXA2	4160.44	4191.01	4499.49	2346.14	2480.23	2209.92
FOXA3	0	2.05744	1.89612	0	0	0
HNF4A	3.26138	0	0	1.88521	0	0
HNF4G	554.435	617.233	653.213	486.384	461.044	427.442
ONECUT1	0	2.05744	6.63642	6.59823	8.00076	6.87838
HNMT	384.843	390.914	415.25	557.079	495.047	565.992
SLC29A2	1238.24	1165.54	1176.54	1457.27	1485.14	1387.47
HNRNPA1	24294.1	25979.3	25511.3	25918.8	26606.5	25029.4
HNRNPA2B1	38768.1	39209.7	41091.8	35986.8	32698.1	33223.5
HNRNPAB	8367.63	9018.8	9499.56	9015.07	8907.84	8543.93
HNRNPC	20298.9	21024	20762.5	18383.6	17542.7	17532
HNRNPD	6948.92	7601.22	7465.97	5724.44	5403.51	5332.71
HNRNPF	14209.9	13720.1	13571.5	15684	15879.5	15139.3
HNRNPH1	16800.5	17196.1	16990.2	14272.9	13502.3	13301.8
HNRNPH2	3573.39	3909.14	4161.98	5794.19	5854.55	5734.6
HNRNPH3	7780.58	7878.98	7562.67	6025.13	5806.55	5588.19
HNRNPK	23792.9	25042.2	25720.9	22358.6	22085.1	22454.9
HNRNPL	9613.47	10267.7	10200.2	9915.26	9695.92	9918.62
HNRNPU	27980.5	28989.4	29098.8	25051.6	24892.4	24313.1
TLX2	35.8752	31.8904	35.0782	33.9338	51.0048	33.4093
HOXA1	91.3188	104.93	85.3254	137.62	124.012	105.141
HOXA2	34.7881	27.7755	53.0914	32.0486	26.0025	36.3571
HOXA3	403.325	372.397	420.939	354.419	423.04	340.971
HOXA4	268.521	245.864	259.768	192.291	252.024	214.212
HOXA5	170.679	147.107	151.69	221.512	248.023	256.465
HOXA6	77.1861	67.8956	86.2735	115.94	120.011	106.124
HOXA7	28.2653	22.6319	26.5457	21.6799	26.0025	25.5483
HOXA9	2485.18	2519.34	2360.67	5606.61	5293.5	5360.22
HOXA10	1155.62	1240.64	1318.75	3536.65	3467.33	3506.99
HOXA11	894.706	871.327	841.877	1254.61	1372.13	1327.53
HPCA	19.5683	12.3447	16.117	24.5077	4.00038	14.7394
HOXA13	4759.45	5252.65	5706.37	6611.43	6660.63	6493.19
HOXB2	58.7049	62.752	54.0394	109.342	101.01	90.4015
HOXB3	1228.45	1330.14	1146.2	1412.02	1388.13	1368.8
HOXB4	43.4851	36.0052	40.7666	71.638	74.007	65.8359
HOXB5	316.354	317.875	333.717	572.161	521.049	522.757
HOXB6	755.554	630.606	724.318	1366.78	1367.13	1355.04
HOXB7	16.3069	20.5744	18.0131	21.6799	23.0022	26.5309
HOXB8	16.3069	22.6319	18.0131	70.6953	44.0042	52.0791
HOXB9	610.966	553.452	713.889	681.503	726.069	710.438
HOXC4	78.2732	100.815	91.0138	68.8101	63.006	54.0444
HOXC5	36.9624	63.7807	37.9224	56.5563	30.0028	31.444
HOXC6	407.673	422.804	378.276	373.271	318.03	324.266
HOXC8	72.8376	92.5849	98.5982	133.85	134.013	134.62
HOXC9	27.1782	32.9191	35.0782	49.0154	39.0037	58.9575
HOXC10	70.6633	78.1828	38.8705	49.958	66.0062	49.1313
HOXC11	5.43564	12.3447	4.7403	16.9669	10.0009	18.6699
HOXC12	4.34851	6.17233	0	5.65563	0	5.89575
HOXC13	451.158	421.776	438.004	482.614	480.045	523.739
HOXD1	2.17426	4.11488	8.53254	1.88521	3.00028	8.84363
HOXD3	119.584	82.2977	101.442	87.6622	106.01	99.2451
HOXD4	204.38	183.112	181.079	255.446	233.022	244.674
HOXD8	27.1782	24.6893	27.4937	22.6225	23.0022	29.4788
HOXD12	5.43564	0	1.89612	0	6.00057	9.82625
HOXD13	4.34851	9.25849	0	14.1391	20.0019	9.82625
HPCAL1	12760.7	11685.2	11932.3	9353.47	8836.84	8947.78
HPD	0	0	0	3.77042	0	7.861
HPGD	8265.44	8745.16	9496.72	11031.3	11101.1	10642.8
HPRT1	2427.56	2661.3	2666.89	1355.47	1332.13	1280.36
HPS1	1997.05	1856.84	1843.03	1577.92	1515.14	1445.44
HPX	25.0039	26.7468	15.169	55.6137	51.0048	50.1139
HRAS	2293.84	2126.37	1880	1527.96	1511.14	1416.95
ERAS	4.34851	0	1.89612	4.71302	7.00066	3.9305
AGFG1	4159.35	4270.22	4311.78	3701.61	3741.35	3664.21
AGFG2	815.346	848.695	1040.02	1083.05	958.091	1011.12
HRH1	1081.69	1082.21	1177.49	990.677	1044.1	1033.72
HRC	4.34851	0	5.68836	1.88521	0	3.9305
HRH2	0	0	0	0	2.00019	0
PRMT2	6501.03	6328.69	6241.08	7741.61	8088.77	7788.29
PRMT1	12443.3	10215.2	10636.3	13146.5	12880.2	12878.3
HES1	1888.34	1999.83	2113.23	2006.81	1938.18	1783.46
HSBP1	4851.85	5090.11	4773.48	4724.33	4627.44	4695.97
HSD11B1	2.17426	0	0	0	3.00028	0
HSD11B2	113.061	121.389	139.365	196.062	174.016	199.473
HSD17B1	18.4812	19.5457	19.9093	27.3355	22.0021	28.4961
HSD17B3	18.4812	21.6031	32.234	9.42605	10.0009	7.861
HSD17B2	2462.35	2544.03	2325.59	2310.32	2133.2	2265.93
HSD17B4	4557.24	4654.96	4870.18	6266.44	5968.56	6326.14
HSF1	7310.94	6833.8	6830.77	8408.03	8338.79	8005.45
HSF2	528.344	575.055	602.966	600.439	578.055	650.498
HSF4	994.722	945.395	1007.79	1090.59	1157.11	1093.66
DNAJB2	7097.86	6336.92	6461.03	5680.14	5351.51	5470.27
DNAJA1	9410.18	8696.81	8774.29	10304.6	9265.88	10163.3
HSPA1A	8622.01	7038.51	6740.71	11943.7	11459.1	10986.7
HSPA1B	8663.32	7106.41	6863.95	11591.2	11309.1	10743
HSPA1L	65.2277	54.5222	37.9224	89.5474	119.011	105.141
HSPA2	718.592	656.324	696.824	771.993	718.068	741.882
HSPA4	7974.09	8331.61	8269.93	7864.15	7375.7	7527.89
HSPA5	46197.5	46804.8	45129.5	38373.4	37979.6	37407.6
HSPA6	669.671	564.768	523.329	413.803	382.036	418.598
HSPA7	193.509	161.509	174.443	131.965	97.0092	151.324
HSPA8	60734.6	58571.3	58602.4	66205.7	64908.1	66602.3
HSPA9	17242.9	17732.1	18162.9	15113.7	14278.4	14826.8
HSPA8P1	1.08713	1.02872	1.89612	0.942605	1.00009	0.982625
HSPB1	9622.17	8530.16	8867.2	5139.08	5062.48	4797.18
HSPB2	5.43564	0	0	0	4.00038	0
HSP90AA1	85373.3	88933	89872.3	68754.5	65181.2	67411
IGSF3	64.1406	56.5797	63.52	33.9338	46.0044	62.888
HSP90AA3P	35.8752	24.6893	26.5457	9.42605	13.0012	27.5135
HSP90AA4P	0	0	0.94806	0	2.00019	0.982625
HSP90AA2P	93.493	65.8382	90.0657	58.4415	54.0051	69.7664
HSP90AB1	71662.4	75451.6	71835.5	69518	69573.6	69521.7
HSP90AB3P	108.713	106.987	107.131	85.777	52.0049	84.5058
HSPD1	19117.1	20540.5	20767.3	22300.1	21628	21976.4
HSPE1	3158.11	3126.28	3327.69	3442.39	3095.29	3519.76
DNAJB1	8106.71	8173.19	8122.03	8185.58	7722.73	8089.95
DNAJC4	3249.43	2998.72	2892.53	4349.18	4032.38	4123.09
HSPG2	107359	91940.9	89492.1	57008.7	71844.8	63749.8
NDST1	12798.8	11792.2	12005.3	10082.1	10753	10624.1
FOXN2	752.293	868.241	919.618	688.101	732.069	673.098
HTN1	0	0	0	0	4.00038	0
HTN3	0	0	0	1.88521	3.00028	0
HTR1D	23.9168	29.8329	31.286	19.7947	30.0028	28.4961
HTR1E	0	0	0	0	2.00019	0
HTR1F	7.6099	6.17233	2.84418	13.1965	18.0017	2.94788
HTR2A	0	7.20105	8.53254	0	0	5.89575
HTR2B	0	9.25849	3.79224	0	12.0011	4.91313
HTR2C	23.9168	23.6606	22.7534	14.1391	10.0009	19.6525
HTR4	0	7.20105	11.3767	15.0817	3.00028	4.91313
HTR6	29.3525	18.517	30.3379	40.532	57.0054	62.888
HTR7	76.099	68.9243	42.6627	37.7042	40.0038	35.3745
HUS1	1103.44	1235.49	1351.93	1202.76	1255.12	1334.4
TNC	8339.36	7950.99	7606.29	10288.5	11170.1	10871.8
HYAL1	19.5683	23.6606	13.2728	14.1391	12.0011	9.82625
IAPP	0	0	1.89612	0	2.00019	0
IARS1	8351.32	8318.24	8451.01	8918.93	8979.85	8801.37
ICA1	30.4396	57.6084	27.4937	94.2605	105.01	56.0096
ICAM1	5438.9	4766.07	4622.74	6366.35	6025.57	5913.44
ICAM2	3.26138	3.08616	10.4287	2.82781	14.0013	0
ICAM3	1403.48	1249.9	1151.89	1215.02	1295.12	1209.61
ICAM4	5.43564	2.05744	0	13.1965	5.00047	15.722
MRPL58	2636.29	2609.87	2628.02	2524.3	2263.21	2289.52
ID1	519.647	427.948	444.64	1512.88	1487.14	1407.12
ID2	2583.02	2893.79	2846.08	1509.11	1469.14	1439.55
ID3	63.0534	50.4073	58.7797	412.861	401.038	387.154
ID4	0	6.17233	0	6.59823	0	0
IDE	3900.62	4135.46	4344.01	2983.34	2954.28	3150.3
IDH1	5691.12	6058.14	6030.61	5896.93	5741.54	5914.42
IDH2	3128.75	3247.67	3121.01	2872.12	2988.28	2786.72
IDH3A	1749.19	1785.86	1985.24	2031.31	1833.17	1984.9
IDH3B	6217.29	5610.65	5728.18	6011.93	5814.55	6057.88
IDH3G	5531.31	4714.63	4402.79	4737.53	4411.42	4542.68
IDI1	2822.18	2993.58	3053.7	2370.65	2377.22	2339.63
IDS	10495.1	11109.2	11169.1	8436.31	8799.83	8578.32
IDUA	902.316	782.857	697.772	1009.53	1210.11	955.112
IFI16	4521.37	3998.64	4051.06	3481.98	2665.25	3311.45
IFI27	17082	14383.6	14980.3	1895.58	1472.14	1860.11
IFI35	5559.57	4492.43	4211.28	3305.71	2903.27	3298.67
[truncated: 21,866 more rows]

## Sheet: top20.downregulated.genes
id	baseMean	log2FoldChange	lfcSE	stat	pvalue	padj
PPFIA4	PPFIA4	2518.15	-4.01169	0.0847912	-47.3126	0	0
CA9	CA9	115.769	-3.99135	0.266702	-14.9656	1.23242e-50	3.9835e-49
DHRS2	DHRS2	270.299	-3.46536	0.20657	-16.7757	3.67265e-63	1.60078e-61
MYOD1	MYOD1	30.8972	-3.35883	0.3587	-9.36391	7.68427e-21	8.69315e-20
KRT20	KRT20	248.15	-3.24659	0.177266	-18.3149	6.29942e-75	3.57328e-73
RASSF2	RASSF2	900.598	-3.22319	0.103801	-31.0516	1.0871e-211	3.71032e-209
STC1	STC1	462.209	-3.11161	0.146631	-21.2207	6.14424e-100	5.47462e-98
IFI27	IFI27	8612.29	-3.04995	0.130508	-23.3699	8.65454e-121	1.02516e-118
MRPL18	MRPL18	1126.37	-2.97044	0.0902681	-32.9068	1.7541e-237	7.84942e-235
PGK1	PGK1	92555.4	-2.90001	0.0321695	-90.1477	0	0
DNAH11	DNAH11	763.988	-2.87262	0.105668	-27.1854	9.6709e-163	1.90924e-160
PGK1P1	PGK1P1	241.404	-2.85419	0.200904	-14.2068	8.31767e-46	2.34584e-44
GJA1	GJA1	2458.48	-2.73173	0.0647744	-42.1731	0	0
ENO2	ENO2	10173.7	-2.68656	0.0521768	-51.4896	0	0
BNIP3P1	BNIP3P1	138.151	-2.63013	0.210176	-12.5139	6.26451e-36	1.30319e-34
BNIP3L	BNIP3L	5542.15	-2.53577	0.0614758	-41.2482	0	0
PFKFB4	PFKFB4	6683.76	-2.52281	0.055268	-45.6469	0	0
ANGPTL4	ANGPTL4	1371.62	-2.52043	0.107012	-23.5529	1.17372e-122	1.43243e-120
BNIP3	BNIP3	10674.1	-2.46853	0.0446849	-55.243	0	0
MLLT11	MLLT11	1269.13	-2.46288	0.0909987	-27.065	2.54564e-161	4.929e-159

## Sheet: top20.upregulated.genes
id	baseMean	log2FoldChange	lfcSE	stat	pvalue	padj
KRT4	119.438	4.11108	0.274496	14.9768	1.04057e-50	3.37422e-49
ALDH3A1	5057.69	3.30738	0.0694117	47.6488	0	0
CSMD3	291.071	2.96011	0.175844	16.8337	1.38164e-63	6.15533e-62
INAVA	2297.9	2.72159	0.0682522	39.8755	0	0
ANKRD1	216.671	2.67881	0.181497	14.7596	2.67022e-49	8.2851e-48
ID3	228.882	2.64098	0.171434	15.4053	1.50841e-53	5.2101e-52
STEAP4	163.602	2.59386	0.199172	13.0232	9.02811e-39	2.04729e-37
ANOS1	622.083	2.57883	0.116597	22.1174	2.15118e-108	2.14447e-106
LGR6	27.5856	2.54145	0.360476	7.05026	1.78586e-12	1.24522e-11
RPL15P2	17.5145	2.53534	0.369405	6.86332	6.7279e-12	4.47867e-11
S100A9	513.389	2.51918	0.138325	18.212	4.14677e-74	2.31954e-72
PLAU	37520.2	2.47444	0.0361946	68.365	0	0
CD74	61.1701	2.46481	0.29598	8.32762	8.2484e-17	7.51915e-16
SDC2	4024.14	2.3909	0.0559219	42.7543	0	0
UNC80	191.952	2.37927	0.210658	11.2945	1.39727e-29	2.26362e-28
ITM2A	117.256	2.36672	0.228304	10.3665	3.52058e-25	4.83588e-24
FSTL5	67.3402	2.34992	0.271317	8.66114	4.67062e-18	4.55901e-17
TSPAN2	96.7177	2.29294	0.253577	9.04239	1.53286e-19	1.61609e-18
SCEL	80.3962	2.28295	0.255506	8.93501	4.07128e-19	4.20212e-18
MMP24	158.344	2.24542	0.214996	10.444	1.56095e-25	2.16778e-24
